# Supplementary material for: Insights into phylogenetic relationships in Pinus inferred from a comparative analysis of complete chloroplast genomes
Source: BMC Genomics. 2023 Jun 22;24:346. doi: 10.1186/s12864-023-09439-6 (PMC10286357; doi:10.1186/s12864-023-09439-6)
Supplement: Supplementary file 1 — Supplementary Material 1 [file 12864_2023_9439_MOESM1_ESM.xlsx]

## Sheet: Sheet1
Table S1. The nucleotide diversity (Pi) value calculated by the sliding window method with a window length of 800 bp and a 200 bp step size.
Windows	Midpoint	Pi
1-1024	582	0.01184
362-1245	803	0.01406
583-2160	1024	0.02151
804-3266	1245	0.03177
1025-3536	2160	0.04022
1246-3818	3266	0.04817
2161-4105	3536	0.04986
3267-4381	3818	0.05025
3537-4675	4105	0.04914
3819-5001	4381	0.05215
4106-5299	4675	0.053
4382-5628	5001	0.04804
4676-6974	5299	0.0541
5003-7544	5628	0.0536
5300-7966	6974	0.05205
5629-8273	7544	0.05524
6975-8588	7966	0.05008
7545-8908	8273	0.0483
7969-9226	8588	0.0447
8275-9654	8908	0.04742
8589-10226	9226	0.04855
8909-10869	9654	0.05145
9227-11429	10226	0.0553
9656-12207	10869	0.0638
10229-12970	11429	0.06808
10870-13381	12207	0.06891
11430-14077	12970	0.08505
12208-14483	13381	0.07975
12971-14842	14077	0.08068
13382-15330	14483	0.07946
14080-15681	14842	0.06308
14484-16203	15330	0.05661
14843-16798	15681	0.0556
15332-17313	16203	0.05921
15683-17785	16798	0.06559
16204-18275	17313	0.06653
16799-18653	17785	0.06629
17314-19302	18275	0.06443
17786-19742	18653	0.06846
18278-20340	19302	0.07825
18654-20716	19742	0.07561
19303-21560	20340	0.07464
19748-22114	20716	0.0688
20341-22523	21560	0.06316
20720-22973	22114	0.07305
21561-23466	22523	0.07328
22134-24031	22973	0.07385
22524-24398	23466	0.07857
22976-24901	24031	0.07745
23471-25432	24398	0.08306
24032-25842	24901	0.08846
24399-26314	25432	0.08465
24902-26724	25842	0.07775
25433-27116	26314	0.07093
25844-27492	26724	0.06467
26315-27937	27116	0.06562
26726-28336	27492	0.06839
27117-28729	27937	0.07326
27493-29164	28336	0.07179
27938-29635	28729	0.06969
28338-30084	29164	0.06887
28730-30646	29635	0.06797
29165-31204	30084	0.07558
29636-31666	30646	0.07585
30086-32141	31204	0.07425
30648-32582	31666	0.07159
31205-33000	32141	0.0671
31667-33452	32582	0.06639
32145-33876	33000	0.06651
32583-34288	33452	0.06908
33001-34784	33876	0.06886
33454-35187	34288	0.0726
33878-35613	34784	0.0776
34289-36048	35187	0.07533
34785-36478	35613	0.07544
35188-36928	36048	0.07243
35614-37415	36478	0.06634
36049-38133	36928	0.07309
36479-38713	37415	0.07746
36930-39189	38133	0.08282
37417-40472	38713	0.09324
38134-41000	39189	0.09705
38714-41930	40472	0.10616
39190-42307	41000	0.11
40473-42656	41930	0.10798
41001-43102	42307	0.09739
41931-43493	42656	0.0845
42308-43908	43102	0.0775
42657-44346	43493	0.07381
43104-44800	43908	0.07656
43494-45355	44346	0.07586
43911-45751	44800	0.07677
44347-46233	45355	0.08477
44801-46673	45751	0.08839
45357-47088	46233	0.091
45753-47497	46673	0.09174
46234-48011	47088	0.07917
46676-48410	47497	0.08036
47089-48934	48011	0.08086
47498-49407	48410	0.08039
48012-49855	48934	0.08106
48411-50340	49407	0.07451
48935-50817	49855	0.08027
49409-51468	50340	0.08973
49863-51964	50817	0.08938
50341-52385	51468	0.08782
50818-52764	51964	0.07989
51469-53201	52385	0.06995
51966-53832	52764	0.0738
52387-54991	53201	0.07842
52766-55434	53832	0.0751
53202-55888	54991	0.07697
53833-56590	55434	0.07892
54992-57624	55888	0.07262
55435-58372	56590	0.07635
55891-58775	57624	0.07184
56591-59557	58372	0.06794
57761-59921	58775	0.0684
58374-60332	59557	0.06672
58778-60778	59921	0.06343
59559-61138	60332	0.06167
59923-61574	60778	0.06934
60333-62017	61138	0.0747
60779-62342	61574	0.079
61140-62651	62017	0.07727
61575-62961	62342	0.06517
62019-63266	62651	0.05309
62343-63569	62961	0.04482
62653-63963	63266	0.04383
62962-64597	63569	0.05373
63268-65129	63963	0.06316
63570-65918	64597	0.06821
63964-66354	65129	0.06891
64598-67226	65918	0.06861
65130-77325	66354	0.07043
65921-78043	67226	0.08132
66355-78658	77325	0.07977
67228-79188	78043	0.07939
77326-79899	78658	0.07308
78045-80978	79188	0.06455
78659-81407	79899	0.06717
79189-82076	80978	0.06234
79900-82782	81407	0.06699
80979-83220	82076	0.06488
81409-83674	82782	0.0648
82083-84166	83220	0.06435
82785-84904	83674	0.06691
83221-85397	84166	0.07279
83676-85789	84904	0.07268
84167-86279	85397	0.07182
84906-86784	85789	0.06891
85398-87153	86279	0.06932
85791-87631	86784	0.06922
86281-88107	87153	0.0722
86786-88522	87631	0.06923
87159-89186	88107	0.07216
87632-89755	88522	0.07281
88113-90276	89186	0.07191
88525-90837	89755	0.07068
89188-91224	90276	0.06542
89756-91937	90837	0.06106
90277-92353	91224	0.05986
90838-92728	91937	0.05945
91225-93028	92353	0.05477
91938-93383	92728	0.05349
92354-93743	93028	0.04885
92729-94071	93383	0.04478
93029-94584	93743	0.04926
93384-94908	94071	0.04948
93745-95287	94584	0.05734
94072-95631	94908	0.06581
94595-96002	95287	0.06719
94909-96389	95631	0.07218
95288-96814	96002	0.07147
95633-97135	96389	0.06496
96003-97471	96814	0.05847
96391-97793	97135	0.0538
96815-98145	97471	0.0567
97136-98476	97793	0.06231
97472-98808	98145	0.06239
97794-99143	98476	0.07384
98147-99530	98808	0.07511
98477-100053	99143	0.06916
98810-100530	99530	0.08012
99144-101458	100053	0.07773
99531-101881	100530	0.07635
100054-102369	101458	0.08752
100532-103104	101881	0.08374
101459-103489	102369	0.08186
101882-103955	103104	0.0811
102370-104407	103489	0.0773
103105-104793	103955	0.07571
103490-105182	104407	0.07449
103956-105674	104793	0.07329
104408-106507	105182	0.07505
104794-107064	105674	0.07958
105183-107544	106507	0.08374
105677-108077	107064	0.07864
106509-108493	107544	0.07508
107065-108884	108077	0.07242
107546-109398	108493	0.07032
108080-110080	108884	0.08348
108494-110641	109398	0.08306
108886-111099	110080	0.08252
109409-111506	110641	0.08186
110089-111842	111099	0.07462
110642-112423	111506	0.07471
111100-112856	111842	0.07278
111507-113219	112423	0.07091
111844-113626	112856	0.06955
112425-114032	113219	0.07061
112857-114460	113626	0.06753
113220-114963	114032	0.06483
113631-115437	114460	0.06333
114033-115809	114963	0.06005
114461-116535	115437	0.0657
114965-116998	115809	0.06803
115438-117488	116535	0.07435
115810-118042	116998	0.07343
116537-118561	117488	0.06638
116999-119041	118042	0.05991
117489-119478	118561	0.04914
118043-119910	119041	0.04747
118562-120345	119478	0.04767
119043-121196	119910	0.05502
119480-122088	120345	0.06217
119911-122954	121196	0.06091
120347-123280	122088	0.05818
121197-123603	122954	0.05409
122089-123928	123280	0.04835
122958-124255	123603	0.04843
123282-124597	123928	0.05223
123604-125155	124255	0.05164
123929-125604	124597	0.05402
124256-126107	125155	0.06135
124599-126492	125604	0.06201
125160-126996	126107	0.06116
125610-127366	126492	0.06027
126108-127699	126996	0.05545
126493-128001	127366	0.04984
126997-128319	127699	0.04711
127368-128623	128001	0.03945
127700-128924	128319	0.03791
128009-129276	128623	0.03951
128320-129607	128924	0.0403
128624-129937	129276	0.03924
128925-130255	129607	0.03453
129277-130561	129937	0.02837
129608-130997	130255	0.02876
129938-131432	130561	0.03849
130256-131963	130997	0.04734
130563-132445	131432	0.0599
131001-133135	131963	0.07118
131434-133519	132445	0.07148
131966-133996	133135	0.06936
132446-134557	133519	0.0745
133136-135249	133996	0.07509
133520-135691	134557	0.07992
134000-136627	135249	0.09185
134558-137075	135691	0.09828
135250-138821	136627	0.11493
135693-139268	137075	0.12363
136629-139955	138821	0.1339
137077-140437	139268	0.15122
138822-140827	139955	0.16035
139287-141263	140437	0.16672
139956-141746	140827	0.1606
140438-142280	141263	0.13756
140828-142822	141746	0.11624
141264-145554	142280	0.1371
141747-145978	142822	0.13935
142282-146746	145554	0.13641
142823-149149	145978	0.13908
145557-149569	146746	0.09982
146009-154613	149149	0.08882
146747-155776	149569	0.08418
149151-156344	154613	0.07403
149570-157348	155776	0.0839
154614-184257	156344	0.08158
155777-184657	157348	0.09345
156346-185189	184257	0.09127
157349-185611	184536	0.08096
