# Supplementary material for: Insights into phylogenetic relationships in Pinus inferred from a comparative analysis of complete chloroplast genomes
Source: BMC Genomics. 2023 Jun 22;24:346. doi: 10.1186/s12864-023-09439-6 (PMC10286357; doi:10.1186/s12864-023-09439-6)
Supplement: Supplementary file 2 — Supplementary Material 2 [file 12864_2023_9439_MOESM2_ESM.xlsx]

## Sheet: SSR Repeats Information
Table S2. Simple sequence repeats(SSRs) in the chloroplast genomes of 33 Pinus species.
ID	SSR nr.	SSR type	SSR	Size	Start	End
Pinus aristata	1	p1	(A)8	8	3281	3288
Pinus aristata	2	p1	(T)8	8	3859	3866
Pinus aristata	3	p2	(TA)4	8	4028	4035
Pinus aristata	4	p1	(C)9	9	6913	6921
Pinus aristata	5	p1	(T)10	10	7132	7141
Pinus aristata	6	p2	(GA)4	8	7785	7792
Pinus aristata	7	p1	(T)8	8	9935	9942
Pinus aristata	8	p4	(AATT)3	12	12214	12225
Pinus aristata	9	p1	(T)21	21	13097	13117
Pinus aristata	10	c	(GA)4atagactgcgtaagagcctataagtcat(TA)4	44	13617	13660
Pinus aristata	11	p1	(T)9	9	15050	15058
Pinus aristata	12	p1	(A)8	8	16052	16059
Pinus aristata	13	p2	(AT)4	8	18267	18274
Pinus aristata	14	c	(TA)4ttggtcgtgttcgaaggtttcttaattgattggcaagtccaactccaatatcctgattgcgcgtggcaatgcatctcctatt(TA)4	98	18729	18826
Pinus aristata	15	p1	(T)8	8	20804	20811
Pinus aristata	16	p2	(TC)4	8	21234	21241
Pinus aristata	17	p1	(C)9	9	21420	21428
Pinus aristata	18	p2	(AT)4	8	23314	23321
Pinus aristata	19	p2	(TA)5	10	25312	25321
Pinus aristata	20	p2	(TC)4	8	25551	25558
Pinus aristata	21	p1	(A)8	8	25900	25907
Pinus aristata	22	p1	(T)14	14	29078	29091
Pinus aristata	23	p1	(A)15	15	29286	29300
Pinus aristata	24	c	(A)8tgcccgttggtgttccaaaagtgcctttccgagcccctggagatgaagatgcaacttgggtcgacttatacaaccgactttatc(GA)4	100	29569	29668
Pinus aristata	25	c	(A)12ggaaaggaaaaaaa(G)9	35	30241	30275
Pinus aristata	26	p1	(T)8	8	32158	32165
Pinus aristata	27	p1	(T)11	11	36449	36459
Pinus aristata	28	p1	(A)12	12	39012	39023
Pinus aristata	29	p2	(CT)4	8	39320	39327
Pinus aristata	30	p1	(T)9	9	39935	39943
Pinus aristata	31	c*	(T)14ta(TTTA)2	24	41043	41066
Pinus aristata	32	p2	(AT)4	8	41323	41330
Pinus aristata	33	p2	(TC)4	8	41821	41828
Pinus aristata	34	p2	(TA)4	8	42533	42540
Pinus aristata	35	p1	(T)14	14	44695	44708
Pinus aristata	36	p2	(AG)4	8	46554	46561
Pinus aristata	37	p2	(TA)6	12	47745	47756
Pinus aristata	38	p1	(T)13	13	47922	47934
Pinus aristata	39	p1	(A)8	8	49744	49751
Pinus aristata	40	p2	(CT)4	8	51343	51350
Pinus aristata	41	p1	(T)10	10	51728	51737
Pinus aristata	42	p1	(A)15	15	54247	54261
Pinus aristata	43	p1	(T)14	14	57235	57248
Pinus aristata	44	p1	(T)9	9	57729	57737
Pinus aristata	45	p1	(A)11	11	60512	60522
Pinus aristata	46	p2	(TA)4	8	61101	61108
Pinus aristata	47	p1	(A)8	8	61907	61914
Pinus aristata	48	p2	(TC)4	8	63014	63021
Pinus aristata	49	c	(T)8cagtgaacgcgccatgatcaattacctttctttcc(T)8	51	63280	63330
Pinus aristata	50	p2	(TC)4	8	64081	64088
Pinus aristata	51	p1	(T)9	9	65183	65191
Pinus aristata	52	p1	(A)14	14	67678	67691
Pinus aristata	53	p1	(T)8	8	69088	69095
Pinus aristata	54	p1	(T)13	13	71586	71598
Pinus aristata	55	p1	(A)12	12	72063	72074
Pinus aristata	56	c	(AT)4acag(AT)6	24	73101	73124
Pinus aristata	57	p2	(AG)4	8	73464	73471
Pinus aristata	58	p2	(CT)4	8	74575	74582
Pinus aristata	59	p2	(AG)4	8	78079	78086
Pinus aristata	60	p1	(A)9	9	78363	78371
Pinus aristata	61	p2	(AT)7	14	78766	78779
Pinus aristata	62	p1	(G)11	11	78953	78963
Pinus aristata	63	p1	(T)13	13	79356	79368
Pinus aristata	64	c	(A)8ctatcgagggttcgaatcc(CT)4cctgttgtttttcaacaatcacatttattggtccggtccaat(A)10	87	79533	79619
Pinus aristata	65	p1	(A)9	9	82294	82302
Pinus aristata	66	p2	(TC)4	8	82587	82594
Pinus aristata	67	p1	(A)13	13	85670	85682
Pinus aristata	68	c	(AGGT)3agagaatacctaggggcgcgagacaa(CT)4	46	89594	89639
Pinus aristata	69	p2	(GA)4	8	89948	89955
Pinus aristata	70	p1	(A)8	8	93364	93371
Pinus aristata	71	p2	(AT)4	8	95075	95082
Pinus aristata	72	p1	(A)8	8	95835	95842
Pinus aristata	73	p1	(A)8	8	96323	96330
Pinus aristata	74	p1	(A)8	8	99298	99305
Pinus aristata	75	p2	(TA)4	8	100499	100506
Pinus aristata	76	c	(A)8tgaagctctgagaaaatttg(T)8atggtaaagaatttgtccattagttcatctctgattcccgataaacagagaggatctgttgaatctcaggta(T)8	116	101073	101188
Pinus aristata	77	p1	(T)10	10	101983	101992
Pinus aristata	78	p1	(T)8	8	104221	104228
Pinus aristata	79	p1	(T)11	11	105060	105070
Pinus aristata	80	p6	(CAATTT)3	18	105274	105291
Pinus aristata	81	p1	(T)8	8	105635	105642
Pinus aristata	82	p2	(CT)4	8	105933	105940
Pinus aristata	83	p1	(A)9	9	106461	106469
Pinus aristata	84	p2	(AT)4	8	107191	107198
Pinus aristata	85	p1	(A)17	17	107656	107672
Pinus aristata	86	p4	(AAAG)3	12	108362	108373
Pinus aristata	87	p1	(A)9	9	108631	108639
Pinus aristata	88	c	(A)9tttaaaa(T)10	26	109817	109842
Pinus aristata	89	p1	(A)8	8	109978	109985
Pinus aristata	90	p2	(AT)4	8	110170	110177
Pinus aristata	91	p2	(TA)7	14	110505	110518
Pinus aristata	92	p2	(TC)4	8	110898	110905
Pinus aristata	93	p1	(T)14	14	111172	111185
Pinus aristata	94	p1	(T)8	8	112196	112203
Pinus aristata	95	c	(T)8at(A)8	18	115777	115794
Pinus aristata	96	p1	(T)8	8	116453	116460
Pinus aristata	97	p1	(A)8	8	116741	116748
Pinus aristata	98	p1	(T)8	8	117355	117362
Pinus aristata	99	p2	(CT)4	8	117653	117660
Pinus aristata	100	p1	(T)9	9	117813	117821
Pinus armandii	1	p1	(T)8	8	3859	3866
Pinus armandii	2	p2	(TA)4	8	4020	4027
Pinus armandii	3	p1	(C)8	8	6905	6912
Pinus armandii	4	p1	(T)9	9	7123	7131
Pinus armandii	5	p2	(GA)4	8	7805	7812
Pinus armandii	6	p1	(T)8	8	9970	9977
Pinus armandii	7	p4	(AATT)3	12	12264	12275
Pinus armandii	8	p5	(TTCCC)3	15	13010	13024
Pinus armandii	9	p1	(T)17	17	13161	13177
Pinus armandii	10	c	(GA)4atagactgcgtaaaagcctataagtcat(TA)4	44	13673	13716
Pinus armandii	11	c	(C)12(T)12	24	15101	15124
Pinus armandii	12	p1	(A)8	8	16123	16130
Pinus armandii	13	p2	(AT)4	8	18332	18339
Pinus armandii	14	c	(TA)4ttggtcgtggtcgaatgtttcttaattgattggcaagtccaactccaatatcctgattgcgcgtggcaatgcatctcctatt(TA)4	98	18794	18891
Pinus armandii	15	p1	(T)8	8	20861	20868
Pinus armandii	16	p2	(TC)4	8	21291	21298
Pinus armandii	17	c	(C)8tcaggatcggacgtgaaagtttcctctcatccggctcaagtaactat(A)8gatg(A)9	76	21477	21552
Pinus armandii	18	p2	(AT)4	8	23377	23384
Pinus armandii	19	p2	(TA)5	10	25375	25384
Pinus armandii	20	p2	(TC)4	8	25614	25621
Pinus armandii	21	p1	(A)9	9	25963	25971
Pinus armandii	22	p1	(T)14	14	29349	29362
Pinus armandii	23	p2	(GA)4	8	29954	29961
Pinus armandii	24	c	(A)11gggaaggg(A)11(G)10	40	30535	30574
Pinus armandii	25	p1	(T)8	8	32461	32468
Pinus armandii	26	p1	(A)8	8	36462	36469
Pinus armandii	27	p1	(T)11	11	36722	36732
Pinus armandii	28	p1	(A)10	10	39283	39292
Pinus armandii	29	p1	(T)8	8	39411	39418
Pinus armandii	30	p2	(CT)4	8	39591	39598
Pinus armandii	31	p1	(T)9	9	40205	40213
Pinus armandii	32	c*	(T)8ta(TTTA)2	18	41300	41317
Pinus armandii	33	p2	(AT)4	8	41574	41581
Pinus armandii	34	p2	(TC)4	8	42078	42085
Pinus armandii	35	p1	(T)23	23	44902	44924
Pinus armandii	36	p2	(AG)4	8	46718	46725
Pinus armandii	37	p2	(TA)7	14	47909	47922
Pinus armandii	38	p1	(T)12	12	48088	48099
Pinus armandii	39	p1	(A)8	8	49940	49947
Pinus armandii	40	p1	(T)9	9	50173	50181
Pinus armandii	41	p2	(CT)4	8	50647	50654
Pinus armandii	42	p1	(T)8	8	50802	50809
Pinus armandii	43	p1	(T)13	13	51037	51049
Pinus armandii	44	p1	(A)17	17	53572	53588
Pinus armandii	45	p1	(T)12	12	56584	56595
Pinus armandii	46	p1	(A)11	11	59864	59874
Pinus armandii	47	p2	(TA)4	8	60458	60465
Pinus armandii	48	p1	(A)8	8	61265	61272
Pinus armandii	49	p2	(TC)4	8	62372	62379
Pinus armandii	50	c	(T)8cagtgaacgcgccatgatcaattacctttctttcc(T)15	58	62638	62695
Pinus armandii	51	p2	(TC)4	8	63446	63453
Pinus armandii	52	p1	(T)13	13	64536	64548
Pinus armandii	53	p1	(T)14	14	68243	68256
Pinus armandii	54	p1	(A)9	9	69828	69836
Pinus armandii	55	p1	(T)8	8	70050	70057
Pinus armandii	56	p1	(T)11	11	70608	70618
Pinus armandii	57	p1	(A)11	11	71083	71093
Pinus armandii	58	p1	(A)9	9	71958	71966
Pinus armandii	59	c	(AT)5ccatatatacagacag(AT)6	38	72118	72155
Pinus armandii	60	p2	(GA)4	8	72478	72485
Pinus armandii	61	p2	(CT)4	8	73588	73595
Pinus armandii	62	p2	(AG)4	8	77092	77099
Pinus armandii	63	p2	(AT)9	18	77771	77788
Pinus armandii	64	p1	(G)11	11	77965	77975
Pinus armandii	65	p1	(T)14	14	78367	78380
Pinus armandii	66	c	(A)9ctatcgagggttcgaatcc(CT)4cctgttgtttttcaacaatcacatttattggtccggtccaat(A)13	91	78546	78636
Pinus armandii	67	p1	(A)9	9	81311	81319
Pinus armandii	68	p2	(TC)4	8	81604	81611
Pinus armandii	69	p1	(T)9	9	82677	82685
Pinus armandii	70	p1	(A)9	9	84561	84569
Pinus armandii	71	c	(AGGT)3agagaatacctaggggcgcgagacaa(CT)4	46	88505	88550
Pinus armandii	72	p2	(GA)4	8	88859	88866
Pinus armandii	73	p1	(A)8	8	92278	92285
Pinus armandii	74	p1	(A)8	8	94761	94768
Pinus armandii	75	p1	(A)8	8	95455	95462
Pinus armandii	76	p1	(A)8	8	95636	95643
Pinus armandii	77	p6	(GTGATG)3	18	96763	96780
Pinus armandii	78	p1	(A)11	11	98668	98678
Pinus armandii	79	p2	(TA)4	8	99794	99801
Pinus armandii	80	p1	(A)14	14	100208	100221
Pinus armandii	81	c	(A)9tgaagctctgataaaa(T)14atgataaagaatttgtccattagttcatctctgattcccgataaacagagaggatctgttgaatctcaggta(T)8	119	100406	100524
Pinus armandii	82	p1	(T)10	10	101313	101322
Pinus armandii	83	p4	(ATTT)3	12	101542	101553
Pinus armandii	84	p1	(T)11	11	104448	104458
Pinus armandii	85	p1	(T)8	8	105016	105023
Pinus armandii	86	p1	(A)10	10	105517	105526
Pinus armandii	87	p2	(AT)4	8	106245	106252
Pinus armandii	88	p1	(A)15	15	106709	106723
Pinus armandii	89	p4	(AAAG)3	12	107414	107425
Pinus armandii	90	p1	(A)9	9	107678	107686
Pinus armandii	91	c	(A)9tttaa(T)12	26	108878	108903
Pinus armandii	92	p2	(AT)4	8	109230	109237
Pinus armandii	93	p2	(AT)7	14	109489	109502
Pinus armandii	94	p2	(TC)4	8	110050	110057
Pinus armandii	95	p1	(T)10	10	110159	110168
Pinus armandii	96	p1	(T)8	8	111161	111168
Pinus armandii	97	c	(T)8at(A)8	18	114700	114717
Pinus armandii	98	p1	(T)8	8	115334	115341
Pinus armandii	99	p1	(A)8	8	115622	115629
Pinus armandii	100	p1	(T)8	8	116173	116180
Pinus armandii	101	c	(CT)4cc(T)12	22	116471	116492
Pinus armandii	102	p1	(T)8	8	116635	116642
Pinus bungeana	1	p1	(A)10	10	1363	1372
Pinus bungeana	2	p1	(T)8	8	3862	3869
Pinus bungeana	3	p2	(TA)4	8	4031	4038
Pinus bungeana	4	p1	(A)8	8	6711	6718
Pinus bungeana	5	p1	(C)8	8	6933	6940
Pinus bungeana	6	p1	(T)8	8	7151	7158
Pinus bungeana	7	p2	(GA)4	8	7833	7840
Pinus bungeana	8	p1	(T)8	8	10107	10114
Pinus bungeana	9	p4	(AATT)3	12	12407	12418
Pinus bungeana	10	p5	(TTCCC)3	15	13153	13167
Pinus bungeana	11	p1	(T)11	11	13312	13322
Pinus bungeana	12	c	(GA)4atagactgcgtaaaagcctataagtcat(TA)4	44	13823	13866
Pinus bungeana	13	p1	(C)10	10	15251	15260
Pinus bungeana	14	p1	(A)8	8	16266	16273
Pinus bungeana	15	p2	(AT)4	8	18475	18482
Pinus bungeana	16	c	(TA)4ttggtcgtggtcgaaggtttcttaattgattggcaagtccaactccaatatcctgattgcgcgtggcaatgcatctcctatt(TA)4	98	18937	19034
Pinus bungeana	17	p1	(T)8	8	21004	21011
Pinus bungeana	18	p2	(TC)4	8	21434	21441
Pinus bungeana	19	c	(C)8tcaggatcggacgtgaaagtttcctctcatccggctcaagtaactat(A)9gatg(A)8	76	21620	21695
Pinus bungeana	20	p2	(AT)4	8	23520	23527
Pinus bungeana	21	p2	(TA)5	10	25518	25527
Pinus bungeana	22	p2	(TC)4	8	25757	25764
Pinus bungeana	23	p1	(A)8	8	26106	26113
Pinus bungeana	24	p1	(T)11	11	29271	29281
Pinus bungeana	25	p1	(A)20	20	29508	29527
Pinus bungeana	26	p2	(GA)4	8	29886	29893
Pinus bungeana	27	c	(A)11ggaaagg(A)8	26	30466	30491
Pinus bungeana	28	p1	(T)8	8	32401	32408
Pinus bungeana	29	p1	(A)8	8	36394	36401
Pinus bungeana	30	p1	(T)10	10	36653	36662
Pinus bungeana	31	p1	(A)9	9	39211	39219
Pinus bungeana	32	p1	(T)8	8	39337	39344
Pinus bungeana	33	p2	(CT)4	8	39512	39519
Pinus bungeana	34	p1	(T)9	9	40120	40128
Pinus bungeana	35	p1	(T)8	8	41247	41254
Pinus bungeana	36	p2	(AT)4	8	41524	41531
Pinus bungeana	37	p2	(TC)4	8	42028	42035
Pinus bungeana	38	c	(AT)6caatatc(TA)4	27	42673	42699
Pinus bungeana	39	p1	(T)14	14	44853	44866
Pinus bungeana	40	p2	(AG)4	8	46659	46666
Pinus bungeana	41	p2	(TA)5	10	47850	47859
Pinus bungeana	42	p1	(T)9	9	48025	48033
Pinus bungeana	43	p1	(A)8	8	49827	49834
Pinus bungeana	44	p2	(CT)4	8	51506	51513
Pinus bungeana	45	p1	(T)12	12	51900	51911
Pinus bungeana	46	p1	(A)13	13	54421	54433
Pinus bungeana	47	p1	(T)9	9	57410	57418
Pinus bungeana	48	p1	(A)10	10	60687	60696
Pinus bungeana	49	p2	(TA)4	8	61280	61287
Pinus bungeana	50	p1	(A)9	9	62092	62100
Pinus bungeana	51	p2	(TC)4	8	63200	63207
Pinus bungeana	52	c	(T)8cagtgaacgcgccatgatcaattacctttctttcc(T)14	57	63466	63522
Pinus bungeana	53	c	(TC)4tttttacttttttcctctccccatc(T)8	41	64273	64313
Pinus bungeana	54	p1	(T)12	12	65362	65373
Pinus bungeana	55	p1	(T)11	11	69095	69105
Pinus bungeana	56	p1	(C)9	9	70269	70277
Pinus bungeana	57	p1	(T)13	13	71586	71598
Pinus bungeana	58	p1	(A)9	9	72063	72071
Pinus bungeana	59	p1	(A)8	8	72936	72943
Pinus bungeana	60	c	(AT)5ccatatatacagacag(AT)6	38	73095	73132
Pinus bungeana	61	p2	(GA)4	8	73455	73462
Pinus bungeana	62	p2	(CT)4	8	74565	74572
Pinus bungeana	63	p2	(AG)4	8	78069	78076
Pinus bungeana	64	p1	(A)8	8	78353	78360
Pinus bungeana	65	c	(TA)5ttcataacattgaaatggaaaagacatatatgttcaatcccattcgtaagtagataccatt(TTTGA)3	86	78750	78835
Pinus bungeana	66	p1	(G)9	9	78941	78949
Pinus bungeana	67	p1	(T)15	15	79342	79356
Pinus bungeana	68	c	(A)8ctatcgagggttcgaatcc(CT)4cctgttgtttttcaacaatcacatttattggtccggtcccatac(A)9	88	79521	79608
Pinus bungeana	69	p1	(A)9	9	82285	82293
Pinus bungeana	70	p2	(TC)4	8	82578	82585
Pinus bungeana	71	p1	(T)13	13	83646	83658
Pinus bungeana	72	p1	(A)10	10	85538	85547
Pinus bungeana	73	c	(AGGT)3agagaatacctaggggcgcgagacaa(CT)4	46	89487	89532
Pinus bungeana	74	p2	(GA)4	8	89841	89848
Pinus bungeana	75	c	(A)8gattcaggaaaatttccttgggtttacgaggatttagaatcaacaatttatccacaattaatttatccacaatttgttgtcaatcggattctttc(T)8	111	93259	93369
Pinus bungeana	76	p1	(A)8	8	95770	95777
Pinus bungeana	77	p1	(A)8	8	96221	96228
Pinus bungeana	78	p1	(A)8	8	96399	96406
Pinus bungeana	79	p1	(A)8	8	99437	99444
Pinus bungeana	80	p1	(T)8	8	100073	100080
Pinus bungeana	81	p2	(TA)4	8	100509	100516
Pinus bungeana	82	p1	(A)10	10	100923	100932
Pinus bungeana	83	c	(A)10ggaagctctgagaaaatttg(T)11atggtaaagaatttgtccattagttcatctctgattcccgataaacagagaggatctgttgaatctcaggta(T)8	121	101113	101233
Pinus bungeana	84	p1	(T)11	11	102022	102032
Pinus bungeana	85	p1	(T)11	11	105030	105040
Pinus bungeana	86	p1	(A)9	9	106115	106123
Pinus bungeana	87	p2	(AT)4	8	106858	106865
Pinus bungeana	88	p1	(A)13	13	107322	107334
Pinus bungeana	89	p1	(A)9	9	108284	108292
Pinus bungeana	90	c	(A)10ttttcaa(T)11	28	109489	109516
Pinus bungeana	91	p2	(AT)4	8	109843	109850
Pinus bungeana	92	p2	(AT)8	16	110101	110116
Pinus bungeana	93	p2	(TC)4	8	110651	110658
Pinus bungeana	94	p1	(T)9	9	110760	110768
Pinus bungeana	95	p1	(T)8	8	111766	111773
Pinus bungeana	96	c	(T)8at(A)8	18	115302	115319
Pinus bungeana	97	p1	(T)8	8	115936	115943
Pinus bungeana	98	p1	(A)8	8	116224	116231
Pinus bungeana	99	p1	(T)8	8	116775	116782
Pinus bungeana	100	p1	(T)8	8	117231	117238
Pinus contorta	1	p1	(T)20	20	1375	1394
Pinus contorta	2	p1	(T)8	8	4022	4029
Pinus contorta	3	p1	(C)8	8	6755	6762
Pinus contorta	4	p2	(GA)4	8	7651	7658
Pinus contorta	5	p1	(A)10	10	9194	9203
Pinus contorta	6	c	(A)9gggggggaagag(A)13ggggggaagag(A)12	57	9610	9666
Pinus contorta	7	p1	(T)8	8	9851	9858
Pinus contorta	8	p1	(T)8	8	13062	13069
Pinus contorta	9	c	(C)9(T)9	18	15006	15023
Pinus contorta	10	p2	(AT)4	8	18272	18279
Pinus contorta	11	c	(TA)4ttggttgtgttcgaaggtttattaattgattggcaagtccaactccaatatcctgattgcgcgtggcaatgcatctcctatt(TA)4	98	18734	18831
Pinus contorta	12	p2	(TC)4	8	21231	21238
Pinus contorta	13	c	(C)8ttcaggatcggacgtgaaagtttcctctcatccggctcaagtaact(A)11	65	21417	21481
Pinus contorta	14	p2	(AT)4	8	23311	23318
Pinus contorta	15	p2	(TA)5	10	25306	25315
Pinus contorta	16	p2	(TC)4	8	25545	25552
Pinus contorta	17	p1	(A)8	8	25896	25903
Pinus contorta	18	p1	(A)9	9	27365	27373
Pinus contorta	19	p2	(GA)4	8	29704	29711
Pinus contorta	20	c	(A)8(G)10	18	30270	30287
Pinus contorta	21	p1	(T)8	8	32244	32251
Pinus contorta	22	p2	(AT)4	8	32971	32978
Pinus contorta	23	p4	(ATCT)3	12	36776	36787
Pinus contorta	24	p1	(T)8	8	37570	37577
Pinus contorta	25	p1	(T)9	9	39948	39956
Pinus contorta	26	p2	(AT)5	10	40473	40482
Pinus contorta	27	p2	(AT)6	12	40595	40606
Pinus contorta	28	c	(T)9aataagatctcgatgagttctatattacaatatagagatccatta(T)8	62	41085	41146
Pinus contorta	29	p4	(TTTA)3	12	41393	41404
Pinus contorta	30	c	(AT)4aacaactttttctccttctgatgaatatataatgcagaagctattttagccatttgcattaaactaaaacttccttcttgcatacgtgctcctccggaag(CA)4	116	41668	41783
Pinus contorta	31	p2	(TC)4	8	42172	42179
Pinus contorta	32	p1	(T)14	14	44985	44998
Pinus contorta	33	p2	(AG)4	8	46789	46796
Pinus contorta	34	c	(TA)4tcccctcatagtccgtccctatgacttggccttgaaaagtctttcagatcatatcaatctcatgtccttatcgagatc(GATG)3ggaacgttggaccagagcaggcgtattagtattttggatcgatcgagattgatccgataccagatgatcaaacctataaactatttta(T)10	196	47985	48180
Pinus contorta	35	p1	(A)9	9	49936	49944
Pinus contorta	36	c	(A)9ttccttgataaagggaaagaacaacctagaatttctaaaactagaatggatagaatcctttct(TC)4ggaaataga(AG)4	97	50669	50765
Pinus contorta	37	p4	(TCTA)3	12	50942	50953
Pinus contorta	38	p2	(CT)4	8	51692	51699
Pinus contorta	39	p1	(A)8	8	54525	54532
Pinus contorta	40	p1	(A)13	13	60775	60787
Pinus contorta	41	p1	(A)8	8	62175	62182
Pinus contorta	42	c	(T)8cagtgaacgtgccatgatcaattacctttctttcc(T)8	51	63548	63598
Pinus contorta	43	p2	(TC)4	8	64349	64356
Pinus contorta	44	p1	(A)10	10	67895	67904
Pinus contorta	45	p2	(TC)5	10	68285	68294
Pinus contorta	46	p1	(T)9	9	70100	70108
Pinus contorta	47	p1	(C)8	8	70506	70513
Pinus contorta	48	p1	(T)12	12	71852	71863
Pinus contorta	49	c	(AT)6ccatatatacagatatctttatttatccatctagaaacggtgtaataatcaccgttgcttttaaaattac(A)8ggcttttttcatgaaaaaatac(A)8	120	73361	73480
Pinus contorta	50	p2	(CT)4	8	74864	74871
Pinus contorta	51	p2	(AG)4	8	78363	78370
Pinus contorta	52	p2	(AT)5	10	79068	79077
Pinus contorta	53	p1	(G)9	9	79243	79251
Pinus contorta	54	c	(T)13ccattccagatgatgaaaaatcatc(AT)4	46	79643	79688
Pinus contorta	55	c	(CT)4ccttttgtttttcaacaattgcatttaccggtccaat(A)12	57	79848	79904
Pinus contorta	56	p1	(T)9	9	82439	82447
Pinus contorta	57	c	(A)10(TA)6	22	82579	82600
Pinus contorta	58	c	(AT)4tccattcaatattttttattcattctcgtcttgaaccttctgcaatgcaacaaaatgaaaaggagtatttctat(TC)4	90	82801	82890
Pinus contorta	59	p1	(T)14	14	87201	87214
Pinus contorta	60	c	(AGGT)3agagaatacctaggggcgcgagacaa(CT)4	46	89881	89926
Pinus contorta	61	p2	(GA)4	8	90235	90242
Pinus contorta	62	p1	(A)8	8	91600	91607
Pinus contorta	63	p1	(A)8	8	93692	93699
Pinus contorta	64	p1	(A)9	9	94408	94416
Pinus contorta	65	p1	(A)8	8	94971	94978
Pinus contorta	66	p2	(AT)5	10	95355	95364
Pinus contorta	67	p1	(A)8	8	96450	96457
Pinus contorta	68	p2	(AT)4	8	98925	98932
Pinus contorta	69	p1	(A)8	8	101339	101346
Pinus contorta	70	p1	(G)10	10	101884	101893
Pinus contorta	71	p1	(T)8	8	102087	102094
Pinus contorta	72	p1	(T)8	8	102897	102904
Pinus contorta	73	p2	(TA)4	8	104252	104259
Pinus contorta	74	p1	(A)10	10	105264	105273
Pinus contorta	75	p2	(TC)4	8	105508	105515
Pinus contorta	76	c	(ATGG)3attgggatgttgataagattatgctacatttccggtagcataatggtaatgctgaagttcattcgggatcctt(A)8	93	107932	108024
Pinus contorta	77	p1	(T)11	11	108414	108424
Pinus contorta	78	p1	(A)9	9	109316	109324
Pinus contorta	79	p2	(AT)4	8	109990	109997
Pinus contorta	80	p1	(A)9	9	110467	110475
Pinus contorta	81	p1	(A)8	8	110927	110934
Pinus contorta	82	p1	(A)9	9	111428	111436
Pinus contorta	83	c	(A)9ttttatgataaacctatatgaccaatcgtatatcaatactcgaatacgctatctctaacatatgttcattcatagatcaggatatttttc(AT)5	109	112738	112846
Pinus contorta	84	p1	(A)9	9	113332	113340
Pinus contorta	85	p1	(T)8	8	115898	115905
Pinus contorta	86	c	(TCTTCC)3tcttcgtag(A)8	35	116023	116057
Pinus contorta	87	p1	(A)10	10	116417	116426
Pinus contorta	88	p1	(T)9	9	117882	117890
Pinus contorta	89	c	(T)10attttaaaaacccttttggataagttgaaatcttcaatgggctttttagtagcactaggaccacccatacatggttcatctattggcaatatgt(A)8	112	118712	118823
Pinus contorta	90	p1	(T)15	15	119726	119740
Pinus contorta	91	p1	(T)8	8	119885	119892
Pinus crassicorticea	1	p1	(T)16	16	1376	1391
Pinus crassicorticea	2	p1	(A)8	8	1527	1534
Pinus crassicorticea	3	p1	(T)8	8	4017	4024
Pinus crassicorticea	4	p1	(C)9	9	7047	7055
Pinus crassicorticea	5	c	(TTCCG)3tagaaagattcggggttattcgttttcaggatcaatagtggacgaacg(GA)4	71	7887	7957
Pinus crassicorticea	6	p1	(A)8	8	9490	9497
Pinus crassicorticea	7	c	(A)10ggaagag(A)8	25	9908	9932
Pinus crassicorticea	8	p1	(T)8	8	10117	10124
Pinus crassicorticea	9	p1	(T)8	8	13329	13336
Pinus crassicorticea	10	p2	(GA)4	8	13843	13850
Pinus crassicorticea	11	c	(C)9(T)11a(T)8	29	15265	15293
Pinus crassicorticea	12	p1	(A)8	8	16306	16313
Pinus crassicorticea	13	p2	(AT)4	8	18557	18564
Pinus crassicorticea	14	c	(TA)4ttggttgtgttcgaaggtttattaattgattggcaagtccaactccaatatcctgattgcgcgtggcaatgcatctcctatt(TA)4	98	19019	19116
Pinus crassicorticea	15	c	(TC)4tttaaatgttccagaaccccgaggaaagaggtaataaggacgagcagagaggtaatgaggaataa(TC)4	81	21516	21596
Pinus crassicorticea	16	p1	(A)9	9	21755	21763
Pinus crassicorticea	17	p2	(AT)4	8	23594	23601
Pinus crassicorticea	18	p2	(TA)5	10	25592	25601
Pinus crassicorticea	19	p2	(TC)4	8	25831	25838
Pinus crassicorticea	20	p1	(A)14	14	26178	26191
Pinus crassicorticea	21	c	(T)8cttttc(A)8	22	27655	27676
Pinus crassicorticea	22	p1	(T)10	10	29088	29097
Pinus crassicorticea	23	p2	(GA)4	8	29694	29701
Pinus crassicorticea	24	c	(A)10(G)9	19	30274	30292
Pinus crassicorticea	25	p1	(T)8	8	32248	32255
Pinus crassicorticea	26	p2	(AT)5	10	32984	32993
Pinus crassicorticea	27	p1	(T)9	9	36557	36565
Pinus crassicorticea	28	p1	(T)8	8	37572	37579
Pinus crassicorticea	29	p1	(T)9	9	39941	39949
Pinus crassicorticea	30	p6	(ATATGA)3	18	40564	40581
Pinus crassicorticea	31	p1	(T)9	9	41086	41094
Pinus crassicorticea	32	p4	(TTTA)3	12	41406	41417
Pinus crassicorticea	33	p2	(AT)4	8	41681	41688
Pinus crassicorticea	34	p2	(TC)4	8	42185	42192
Pinus crassicorticea	35	p1	(T)9	9	45025	45033
Pinus crassicorticea	36	p2	(AG)4	8	46824	46831
Pinus crassicorticea	37	p2	(TA)4	8	48021	48028
Pinus crassicorticea	38	p1	(T)9	9	48204	48212
Pinus crassicorticea	39	p4	(GAAA)3	12	48824	48835
Pinus crassicorticea	40	c	(A)8ttccttgataaagagaaagaacaacctagaatttctaaaactagaatggatagaatactttct(TC)4ttctatttcc(GA)4	97	50725	50821
Pinus crassicorticea	41	p4	(TCTA)3	12	50992	51003
Pinus crassicorticea	42	c	(CT)4ccgttcgtccactattgatcctgaaaacgaataaccccgaatctttct(ACGGA)3aaaggcccattaacctagagacttcctattttgacc(T)8	115	51759	51873
Pinus crassicorticea	43	p1	(A)9	9	54627	54635
Pinus crassicorticea	44	p1	(A)9	9	60907	60915
Pinus crassicorticea	45	c	(T)8cagtgaacgtgccatgatcaattacctttctttcc(T)11	54	63671	63724
Pinus crassicorticea	46	p2	(TC)4	8	64475	64482
Pinus crassicorticea	47	p1	(T)8	8	65564	65571
Pinus crassicorticea	48	p5	(AAAGA)3	15	67137	67151
Pinus crassicorticea	49	p1	(A)11	11	68015	68025
Pinus crassicorticea	50	p2	(TC)4	8	68406	68413
Pinus crassicorticea	51	p1	(T)9	9	70215	70223
Pinus crassicorticea	52	p1	(T)10	10	71997	72006
Pinus crassicorticea	53	c	(AT)5ccatatatacagatatatttatttatccatctagaaacggtgtaataatcaccgttgctttttaaaattac(A)8	89	73506	73594
Pinus crassicorticea	54	p2	(CT)4	8	74979	74986
Pinus crassicorticea	55	p2	(AG)4	8	78478	78485
Pinus crassicorticea	56	p1	(T)8	8	79747	79754
Pinus crassicorticea	57	c	(CT)4ccttttgtttttcaacaattgcatttaccggtccaat(A)10	55	79943	79997
Pinus crassicorticea	58	p1	(A)9	9	82672	82680
Pinus crassicorticea	59	c	(AT)4tccattcaatattttttattcattctcgtcttgaaccttctgcaatgcaacaaaatgaaaaggagtatttctat(TC)4	90	82883	82972
Pinus crassicorticea	60	p1	(T)8	8	83140	83147
Pinus crassicorticea	61	p1	(T)19	19	87313	87331
Pinus crassicorticea	62	p1	(A)8	8	87746	87753
Pinus crassicorticea	63	c	(AGGT)3agagaatacctaggggcgcgagacaa(CT)4	46	90004	90049
Pinus crassicorticea	64	p2	(GA)4	8	90358	90365
Pinus crassicorticea	65	p5	(TATGA)3	15	92061	92075
Pinus crassicorticea	66	p1	(A)8	8	93759	93766
Pinus crassicorticea	67	p2	(AT)4	8	95366	95373
Pinus crassicorticea	68	p2	(AT)4	8	95481	95488
Pinus crassicorticea	69	p1	(A)8	8	96542	96549
Pinus crassicorticea	70	p2	(AT)4	8	99095	99102
Pinus crassicorticea	71	p1	(A)9	9	100847	100855
Pinus crassicorticea	72	c	(A)8ttaagccctggaaaaatttg(T)9	37	101098	101134
Pinus crassicorticea	73	p1	(T)9	9	101827	101835
Pinus crassicorticea	74	p1	(T)10	10	102650	102659
Pinus crassicorticea	75	p1	(T)9	9	103808	103816
Pinus crassicorticea	76	p2	(TA)4	8	104048	104055
Pinus crassicorticea	77	p1	(G)9	9	104366	104374
Pinus crassicorticea	78	p1	(A)11	11	107155	107165
Pinus crassicorticea	79	p1	(T)11	11	107560	107570
Pinus crassicorticea	80	p1	(A)9	9	108443	108451
Pinus crassicorticea	81	p2	(AT)4	8	109122	109129
Pinus crassicorticea	82	p1	(A)10	10	109596	109605
Pinus crassicorticea	83	p1	(A)12	12	110057	110068
Pinus crassicorticea	84	p4	(AAAG)3	12	110297	110308
Pinus crassicorticea	85	p1	(A)9	9	110561	110569
Pinus crassicorticea	86	c	(A)8ttttatgatgaacctatatgaccaatcgtatatcaatactcgaatacgctatctctaacatatgttcattcatagatcaggatatttttc(AT)6	110	111875	111984
Pinus crassicorticea	87	p1	(A)8	8	112469	112476
Pinus crassicorticea	88	p1	(A)8	8	115188	115195
Pinus crassicorticea	89	p1	(A)9	9	115576	115584
Pinus crassicorticea	90	p1	(T)8	8	117074	117081
Pinus crassicorticea	91	c	(T)9attttaaataaccttttggataagttgaaatcttcaatgggctttttagtagcactaggaccacccatacacggttcatctattggcaatatgt(A)8	111	117905	118015
Pinus crassicorticea	92	p1	(C)9	9	118904	118912
Pinus densiflora	1	p1	(T)11	11	1290	1300
Pinus densiflora	2	p1	(A)8	8	1436	1443
Pinus densiflora	3	p1	(A)8	8	3186	3193
Pinus densiflora	4	p1	(T)8	8	3926	3933
Pinus densiflora	5	p2	(GA)4	8	7883	7890
Pinus densiflora	6	p1	(A)9	9	9335	9343
Pinus densiflora	7	c	(A)10gggaagag(A)8	26	9754	9779
Pinus densiflora	8	p1	(T)8	8	9964	9971
Pinus densiflora	9	p1	(T)8	8	13176	13183
Pinus densiflora	10	p2	(GA)4	8	13690	13697
Pinus densiflora	11	c	(C)11(T)13a(T)10	35	15111	15145
Pinus densiflora	12	p1	(A)8	8	16170	16177
Pinus densiflora	13	p2	(AT)4	8	18421	18428
Pinus densiflora	14	c	(TA)4ttggttgtgttcgaaggtttattaattgattggcaagtccaactccaatatcctgattgcgcgtggcaatgcatctcctatt(TA)4	98	18883	18980
Pinus densiflora	15	c	(TC)4tttaaatgttccagaaccccgaggaaagaggtaataaggacgagcagagaggtaatgaggaataa(TC)4	81	21380	21460
Pinus densiflora	16	p1	(A)9	9	21619	21627
Pinus densiflora	17	p2	(AT)4	8	23457	23464
Pinus densiflora	18	p1	(T)8	8	25132	25139
Pinus densiflora	19	p2	(TA)5	10	25455	25464
Pinus densiflora	20	p2	(TC)4	8	25694	25701
Pinus densiflora	21	p1	(A)13	13	26041	26053
Pinus densiflora	22	p1	(A)8	8	27533	27540
Pinus densiflora	23	p1	(A)8	8	29299	29306
Pinus densiflora	24	p2	(GA)4	8	29666	29673
Pinus densiflora	25	c	(A)9(G)8	17	30246	30262
Pinus densiflora	26	p1	(T)8	8	32211	32218
Pinus densiflora	27	p1	(A)9	9	32738	32746
Pinus densiflora	28	p2	(AT)5	10	32947	32956
Pinus densiflora	29	p1	(T)8	8	36544	36551
Pinus densiflora	30	p1	(T)8	8	37558	37565
Pinus densiflora	31	p1	(T)9	9	39926	39934
Pinus densiflora	32	p2	(AT)5	10	40583	40592
Pinus densiflora	33	p1	(T)12	12	41075	41086
Pinus densiflora	34	p4	(TTTA)3	12	41398	41409
Pinus densiflora	35	p2	(AT)4	8	41673	41680
Pinus densiflora	36	p2	(TC)4	8	42177	42184
Pinus densiflora	37	p2	(AT)4	8	42883	42890
Pinus densiflora	38	p1	(T)16	16	45051	45066
Pinus densiflora	39	p2	(AG)4	8	46857	46864
Pinus densiflora	40	p2	(TA)4	8	48104	48111
Pinus densiflora	41	p1	(T)10	10	48287	48296
Pinus densiflora	42	p4	(GAAA)3	12	48909	48920
Pinus densiflora	43	c	(A)8ttccttgataaagagaaagaacaacctagaatttctaaaactagaatggatagaatcctttcttatctctcggaaataga(AG)4	96	50836	50931
Pinus densiflora	44	c	(CT)4ccgttcgtccactattgatcctgaaaacgaataaccccgaatctttctacggaacggaaaaggcccattaacctagagacttcctattttgacc(T)9	111	51778	51888
Pinus densiflora	45	p1	(A)9	9	54647	54655
Pinus densiflora	46	p1	(A)8	8	62318	62325
Pinus densiflora	47	c	(T)8cagtgaacgtgccatgatcaattacctttctttcc(T)9	52	63691	63742
Pinus densiflora	48	p2	(TC)4	8	64493	64500
Pinus densiflora	49	p1	(T)8	8	65578	65585
Pinus densiflora	50	p1	(A)8	8	66155	66162
Pinus densiflora	51	p1	(A)10	10	68039	68048
Pinus densiflora	52	p2	(TC)4	8	68424	68431
Pinus densiflora	53	p1	(T)9	9	70249	70257
Pinus densiflora	54	p1	(T)14	14	71974	71987
Pinus densiflora	55	p2	(AT)7	14	73479	73492
Pinus densiflora	56	p2	(AG)4	8	78455	78462
Pinus densiflora	57	p1	(T)8	8	79724	79731
Pinus densiflora	58	c	(CT)4ccttttgtttttcaacaattgcatttaccggtccaat(A)10	55	79920	79974
Pinus densiflora	59	p1	(A)9	9	82649	82657
Pinus densiflora	60	c	(AT)4tccattcaatattttttattcattctcgtcttgaaccttctgcaatgcaacaaaatgaaaaggagtatttctat(TC)4	90	82860	82949
Pinus densiflora	61	p1	(T)8	8	83117	83124
Pinus densiflora	62	c	(TTA)4(T)13	25	87282	87306
Pinus densiflora	63	p1	(A)8	8	87721	87728
Pinus densiflora	64	c	(AGGT)3agagaatacctaggggcgcgagacaa(CT)4	46	89979	90024
Pinus densiflora	65	p2	(GA)4	8	90333	90340
Pinus densiflora	66	p1	(A)8	8	93734	93741
Pinus densiflora	67	p2	(AT)4	8	95352	95359
Pinus densiflora	68	p2	(AT)4	8	95467	95474
Pinus densiflora	69	p1	(A)8	8	96567	96574
Pinus densiflora	70	p2	(AT)4	8	99117	99124
Pinus densiflora	71	p1	(A)8	8	100084	100091
Pinus densiflora	72	p1	(A)10	10	100875	100884
Pinus densiflora	73	c	(A)8ttaagccctggaaaaatttgtg(T)11	41	101131	101171
Pinus densiflora	74	p1	(T)10	10	101864	101873
Pinus densiflora	75	p1	(T)10	10	102689	102698
Pinus densiflora	76	p1	(T)9	9	103852	103860
Pinus densiflora	77	p2	(TA)4	8	104100	104107
Pinus densiflora	78	p1	(G)10	10	104418	104427
Pinus densiflora	79	p1	(A)9	9	107193	107201
Pinus densiflora	80	p1	(T)11	11	107596	107606
Pinus densiflora	81	p1	(A)11	11	108482	108492
Pinus densiflora	82	p2	(AT)4	8	109163	109170
Pinus densiflora	83	p1	(A)9	9	109637	109645
Pinus densiflora	84	p1	(A)11	11	110097	110107
Pinus densiflora	85	p4	(AAAG)3	12	110336	110347
Pinus densiflora	86	p1	(A)9	9	110600	110608
Pinus densiflora	87	c	(A)8ttttatgatgaacctatatgaccaatcgtatatcaatactcgaatacgctatctctaacatatgttcattcatagatcaggatatttttc(AT)7	112	111911	112022
Pinus densiflora	88	p1	(A)8	8	112513	112520
Pinus densiflora	89	c	(A)8ctattag(A)8	23	115250	115272
Pinus densiflora	90	p1	(A)9	9	115632	115640
Pinus densiflora	91	p1	(T)8	8	117130	117137
Pinus densiflora	92	c	(T)9attttaaataaccttttggataagttgaaatcttcaatgggctttttagtagcactaggaccacccatacacggttcatctattggcaatatgt(A)8	111	117961	118071
Pinus densiflora	93	p1	(C)8	8	118960	118967
Pinus densiflora	94	p1	(T)8	8	119139	119146
Pinus elliottii	1	p1	(T)14	14	1375	1388
Pinus elliottii	2	p1	(T)8	8	4020	4027
Pinus elliottii	3	p2	(GA)4	8	7975	7982
Pinus elliottii	4	p1	(A)13	13	9529	9541
Pinus elliottii	5	p1	(A)11	11	9971	9981
Pinus elliottii	6	p1	(T)8	8	10166	10173
Pinus elliottii	7	p2	(GA)4	8	13891	13898
Pinus elliottii	8	c	(C)9(T)8a(T)10	28	15317	15344
Pinus elliottii	9	p1	(A)8	8	16329	16336
Pinus elliottii	10	p2	(AT)4	8	18568	18575
Pinus elliottii	11	c	(TA)4ttggttgtgttcgaaggtttattaattgattggcaagtccaactccaatatcctgattgcgcgtggcaatgcatctcctatt(TA)4	98	19030	19127
Pinus elliottii	12	p2	(TC)4	8	21527	21534
Pinus elliottii	13	c	(C)8ttcaggatcggacgtgaaagtttcctctcatccggctcaagtaact(A)11	65	21713	21777
Pinus elliottii	14	p2	(AT)4	8	23612	23619
Pinus elliottii	15	p2	(TA)5	10	25607	25616
Pinus elliottii	16	p2	(TC)4	8	25846	25853
Pinus elliottii	17	p1	(A)9	9	26195	26203
Pinus elliottii	18	p1	(A)13	13	27653	27665
Pinus elliottii	19	p1	(T)8	8	29085	29092
Pinus elliottii	20	p1	(A)8	8	29323	29330
Pinus elliottii	21	c	(A)8tgcccgttggtgttccaaaagtgcctttccgagcccctggagatgaagatgcaacttgggtcgacttatacaaccgactttatc(GA)4	100	29597	29696
Pinus elliottii	22	p1	(A)8	8	30269	30276
Pinus elliottii	23	p1	(T)8	8	32240	32247
Pinus elliottii	24	p2	(AT)4	8	32967	32974
Pinus elliottii	25	p1	(T)8	8	36551	36558
Pinus elliottii	26	p1	(T)8	8	37569	37576
Pinus elliottii	27	p1	(T)9	9	39964	39972
Pinus elliottii	28	p2	(AT)4	8	40489	40496
Pinus elliottii	29	p2	(TA)5	10	40612	40621
Pinus elliottii	30	c	(T)9aataagatctcgatgagttcaacaatgagttctatattacaatatagagatccatta(T)8	74	41092	41165
Pinus elliottii	31	p4	(TTTA)3	12	41412	41423
Pinus elliottii	32	c	(AT)4aacaactttttctccttctgatgaatatataatgcagaagctattttagccatttgcattaaactaaaacttccttcttgcatacgtgctcctccggaag(CA)4	116	41687	41802
Pinus elliottii	33	p2	(TC)4	8	42191	42198
Pinus elliottii	34	p1	(T)9	9	45034	45042
Pinus elliottii	35	p2	(AG)4	8	46833	46840
Pinus elliottii	36	c	(TA)4tcccctcatagtccgtccctatgacttggccttgaaaagtctttcagatcatatcaatctcatgtccttatcgagatc(GATG)5ggaacgttggaccagagcaggcatattagtattttggatcgatcgagattgatccgataccagatgatcaaacctataaactatttta(T)10	204	48042	48245
Pinus elliottii	37	p1	(A)8	8	50021	50028
Pinus elliottii	38	c	(A)8ttccttgataaagggaaagaacaacctagaatttctaaaactagaatggatagaatcctttct(TC)4ggaaataga(AG)4	96	50753	50848
Pinus elliottii	39	p4	(TCTA)3	12	51021	51032
Pinus elliottii	40	c	(CT)4ccgttcgtccactattgatcctaaaaacgaataaccccgaatctttctacggaacggaaaagacctattaacctagatacttcctattttgacc(T)8cattgcatagcacaaaatgataaagttatcattttgactgagcatttgaactatgctcagta(T)12cccgcagtaaagtattactgtttagtataaaaatgc(T)10	230	51800	52029
Pinus elliottii	41	p1	(A)8	8	54682	54689
Pinus elliottii	42	p1	(T)8	8	55369	55376
Pinus elliottii	43	p1	(A)8	8	62348	62355
Pinus elliottii	44	c	(T)8cagtgaacgtgccatgatcaattacctttctttcc(T)8	51	63721	63771
Pinus elliottii	45	p2	(TC)4	8	64522	64529
Pinus elliottii	46	p1	(A)11	11	68068	68078
Pinus elliottii	47	p2	(TC)4	8	68459	68466
Pinus elliottii	48	p1	(T)8	8	70273	70280
Pinus elliottii	49	p1	(C)9	9	70673	70681
Pinus elliottii	50	p1	(T)11	11	72069	72079
Pinus elliottii	51	p2	(AT)6	12	73583	73594
Pinus elliottii	52	p2	(AG)4	8	78554	78561
Pinus elliottii	53	p2	(AT)6	12	79255	79266
Pinus elliottii	54	c	(T)10ccattccagatgatgaaaaatcatc(AT)4	43	79832	79874
Pinus elliottii	55	c	(CT)4ccttttgtttttcaacaattgcatttaccgatccaat(A)10	55	80034	80088
Pinus elliottii	56	p1	(A)11	11	82762	82772
Pinus elliottii	57	c	(AT)4tccattaaatattttttattcattctcgtcttgaaccttctgcaatgcaacaaaatgaaaaggagtatttctat(TC)4	90	82975	83064
Pinus elliottii	58	p1	(A)8	8	86134	86141
Pinus elliottii	59	p1	(T)10	10	87400	87409
Pinus elliottii	60	c	(AGGT)3agagaatacctaggggcgcgagacaa(CT)4	46	90077	90122
Pinus elliottii	61	p2	(GA)4	8	90431	90438
Pinus elliottii	62	p1	(A)8	8	91796	91803
Pinus elliottii	63	p1	(A)8	8	93837	93844
Pinus elliottii	64	p1	(A)9	9	94542	94550
Pinus elliottii	65	p1	(A)8	8	95105	95112
Pinus elliottii	66	c	(AT)5cagtactcttgttaaataagataacaaacagata(AT)5taatagcatcatatgtaacagatattagaatatttcttagaaataagataacaaacagata(AT)5	125	95408	95532
Pinus elliottii	67	p1	(A)8	8	96668	96675
Pinus elliottii	68	p2	(AT)4	8	99211	99218
Pinus elliottii	69	p1	(A)11	11	100186	100196
Pinus elliottii	70	p1	(A)9	9	100977	100985
Pinus elliottii	71	p1	(A)9	9	101232	101240
Pinus elliottii	72	p1	(T)8	8	102796	102803
Pinus elliottii	73	c	(AT)5cgtatatcggtatatctcagaag(AT)5	43	103316	103358
Pinus elliottii	74	p2	(TA)4	8	104179	104186
Pinus elliottii	75	p1	(G)9	9	104513	104521
Pinus elliottii	76	p1	(T)8	8	106641	106648
Pinus elliottii	77	p1	(A)8	8	107346	107353
Pinus elliottii	78	p1	(T)11	11	107743	107753
Pinus elliottii	79	p1	(A)11	11	108626	108636
Pinus elliottii	80	c	(AT)4ctccctcaacataggtcatcgaaatgatcttggacaaccccaac(A)8	60	109307	109366
Pinus elliottii	81	p1	(A)10	10	109785	109794
Pinus elliottii	82	p1	(A)10	10	110246	110255
Pinus elliottii	83	p1	(A)9	9	110746	110754
Pinus elliottii	84	c	(A)9ttttatgatgaacctatatgaccaatcgtatatcaatactcgaatacgctatctctaacatatgttcattcatagatcaggatatttttc(AT)5	109	112060	112168
Pinus elliottii	85	p1	(A)8	8	112654	112661
Pinus elliottii	86	c	(TCTTCC)3tcttcgtag(A)8	35	115338	115372
Pinus elliottii	87	p1	(A)9	9	115752	115760
Pinus elliottii	88	p1	(T)8	8	117205	117212
Pinus elliottii	89	c	(T)9atttttaaaaaccttttggataagttgaaatcttcaatgggctttttagtagcactaggaccacccatacatggttcatctattggcaatatgt(A)8	111	118036	118146
Pinus elliottii	90	c	(C)8ttacctctccc(T)9	28	119041	119068
Pinus elliottii	91	p1	(T)8	8	119213	119220
Pinus gerardiana	1	p1	(A)9	9	1363	1371
Pinus gerardiana	2	p1	(T)8	8	3861	3868
Pinus gerardiana	3	p2	(TA)4	8	4030	4037
Pinus gerardiana	4	p1	(A)8	8	6702	6709
Pinus gerardiana	5	p1	(C)8	8	6924	6931
Pinus gerardiana	6	p2	(GA)4	8	7823	7830
Pinus gerardiana	7	p1	(T)8	8	9927	9934
Pinus gerardiana	8	p4	(AATT)3	12	12227	12238
Pinus gerardiana	9	p5	(TTCCC)3	15	12973	12987
Pinus gerardiana	10	p1	(T)12	12	13132	13143
Pinus gerardiana	11	c	(GA)4atagactgcgtaaaagcctataagtcat(TA)4	44	13644	13687
Pinus gerardiana	12	p1	(C)8	8	15081	15088
Pinus gerardiana	13	p1	(A)8	8	16094	16101
Pinus gerardiana	14	p2	(AT)4	8	18303	18310
Pinus gerardiana	15	c	(TA)4ttgatcgtggtcgaaggtttcttaattgattggcaagtccaactccaatatcctgattgcgcgtggcaatgcatctcctatt(TA)4	98	18765	18862
Pinus gerardiana	16	p1	(T)8	8	20832	20839
Pinus gerardiana	17	p2	(TC)4	8	21262	21269
Pinus gerardiana	18	p1	(A)8	8	21502	21509
Pinus gerardiana	19	p2	(AT)4	8	23345	23352
Pinus gerardiana	20	p2	(TA)5	10	25343	25352
Pinus gerardiana	21	p2	(TC)4	8	25582	25589
Pinus gerardiana	22	p1	(A)8	8	25931	25938
Pinus gerardiana	23	p1	(T)8	8	29099	29106
Pinus gerardiana	24	p1	(A)24	24	29333	29356
Pinus gerardiana	25	p2	(GA)4	8	29715	29722
Pinus gerardiana	26	c	(A)9ggaaagg(A)8(G)9	33	30295	30327
Pinus gerardiana	27	p1	(T)8	8	32209	32216
Pinus gerardiana	28	p1	(A)10	10	36199	36208
Pinus gerardiana	29	p1	(T)13	13	36461	36473
Pinus gerardiana	30	p1	(A)8	8	38179	38186
Pinus gerardiana	31	c	(A)12tatactcggg(A)12	34	39019	39052
Pinus gerardiana	32	p1	(T)8	8	39170	39177
Pinus gerardiana	33	p2	(CT)4	8	39345	39352
Pinus gerardiana	34	p1	(T)9	9	39953	39961
Pinus gerardiana	35	p4	(TTTA)5	20	41073	41092
Pinus gerardiana	36	p2	(AT)4	8	41349	41356
Pinus gerardiana	37	p2	(TC)4	8	41853	41860
Pinus gerardiana	38	p1	(T)23	23	44679	44701
Pinus gerardiana	39	p2	(TA)5	10	47685	47694
Pinus gerardiana	40	p1	(T)10	10	47860	47869
Pinus gerardiana	41	p1	(A)8	8	49643	49650
Pinus gerardiana	42	p2	(CT)4	8	51276	51283
Pinus gerardiana	43	p1	(T)12	12	51659	51670
Pinus gerardiana	44	p1	(A)14	14	54180	54193
Pinus gerardiana	45	p1	(T)12	12	57167	57178
Pinus gerardiana	46	p1	(A)10	10	60447	60456
Pinus gerardiana	47	p2	(TA)4	8	61041	61048
Pinus gerardiana	48	p1	(A)8	8	61852	61859
Pinus gerardiana	49	p2	(TC)4	8	62959	62966
Pinus gerardiana	50	c	(T)8cagtgaacgcgccatgatcaattacctttctttcc(T)14	57	63225	63281
Pinus gerardiana	51	c	(TC)4tttttacttttttcctctccccatc(T)10	43	64032	64074
Pinus gerardiana	52	p1	(T)9	9	65123	65131
Pinus gerardiana	53	p1	(T)10	10	68848	68857
Pinus gerardiana	54	p1	(T)14	14	71336	71349
Pinus gerardiana	55	p1	(A)9	9	71814	71822
Pinus gerardiana	56	p1	(A)9	9	72687	72695
Pinus gerardiana	57	c	(AT)5ccatatatacagacag(AT)6	38	72847	72884
Pinus gerardiana	58	p2	(GA)4	8	73207	73214
Pinus gerardiana	59	p2	(CT)4	8	74317	74324
Pinus gerardiana	60	p2	(AG)4	8	77821	77828
Pinus gerardiana	61	p1	(A)8	8	78105	78112
Pinus gerardiana	62	p2	(AT)5	10	78515	78524
Pinus gerardiana	63	p1	(G)9	9	78712	78720
Pinus gerardiana	64	p1	(T)16	16	79112	79127
Pinus gerardiana	65	c	(A)9ctatcgagggttcgaatcc(CT)4	36	79292	79327
Pinus gerardiana	66	p1	(A)9	9	82047	82055
Pinus gerardiana	67	p2	(TC)4	8	82340	82347
Pinus gerardiana	68	p1	(T)9	9	83407	83415
Pinus gerardiana	69	p1	(A)12	12	85295	85306
Pinus gerardiana	70	c	(AGGT)3agagaatacctaggggcgcgagacaa(CT)4	46	89251	89296
Pinus gerardiana	71	p2	(GA)4	8	89605	89612
Pinus gerardiana	72	c	(A)8gattcaggaaaatttccttgggtttacgaggatttagaatcaacaatttatccacaatttgttgtcaatcggattctttc(T)8	96	93024	93119
Pinus gerardiana	73	p1	(A)8	8	95985	95992
Pinus gerardiana	74	p1	(A)8	8	96163	96170
Pinus gerardiana	75	p1	(A)8	8	99213	99220
Pinus gerardiana	76	p2	(TA)4	8	100201	100208
Pinus gerardiana	77	p1	(A)10	10	100615	100624
Pinus gerardiana	78	c	(A)9tgaagctctgataaaa(T)14atggtaaagaatttgtccattagttcatctctgattcccgataaacagagaggatctgttgaatctcaggta(T)8	119	100809	100927
Pinus gerardiana	79	p1	(T)11	11	101716	101726
Pinus gerardiana	80	p1	(T)11	11	104789	104799
Pinus gerardiana	81	p1	(T)8	8	105354	105361
Pinus gerardiana	82	p1	(A)9	9	105855	105863
Pinus gerardiana	83	p2	(AT)4	8	106595	106602
Pinus gerardiana	84	p1	(A)15	15	107059	107073
Pinus gerardiana	85	p1	(A)9	9	108023	108031
Pinus gerardiana	86	c	(A)9tttcaa(T)9	24	109222	109245
Pinus gerardiana	87	p2	(AT)4	8	109572	109579
Pinus gerardiana	88	p2	(AT)10	20	109830	109849
Pinus gerardiana	89	p2	(TC)4	8	110384	110391
Pinus gerardiana	90	p1	(T)10	10	110493	110502
Pinus gerardiana	91	p1	(T)8	8	111500	111507
Pinus gerardiana	92	c	(T)8at(A)8	18	115057	115074
Pinus gerardiana	93	p1	(T)8	8	115691	115698
Pinus gerardiana	94	p1	(A)8	8	115979	115986
Pinus gerardiana	95	p1	(T)8	8	116530	116537
Pinus gerardiana	96	p1	(T)10	10	116837	116846
Pinus gerardiana	97	p1	(T)8	8	116989	116996
Pinus greggii	1	p1	(T)12	12	1375	1386
Pinus greggii	2	p1	(T)8	8	4018	4025
Pinus greggii	3	p2	(GA)4	8	7973	7980
Pinus greggii	4	p1	(A)10	10	9527	9536
Pinus greggii	5	c	(A)8ggggaagag(A)10ggggggaagag(A)11	49	9947	9995
Pinus greggii	6	p1	(T)8	8	10180	10187
Pinus greggii	7	p2	(GA)4	8	13905	13912
Pinus greggii	8	c	(C)9(T)10a(T)10	30	15331	15360
Pinus greggii	9	p1	(A)8	8	16345	16352
Pinus greggii	10	p2	(AT)4	8	18584	18591
Pinus greggii	11	c	(TA)4ttggttgtgttcgaaggtttattaattgattggcaagtccaactccaatatcctgattgcgcgtggcaatgcatctcctatt(TA)4	98	19046	19143
Pinus greggii	12	c	(TC)4tttaaatgttccagaaccccgaggaaagaggtaataaggacgagcagagaggtaatgaggaataa(TC)4	81	21543	21623
Pinus greggii	13	c	(C)8ttcaggatcggacgtgaaagtttcctctcatccggctcaagtaact(A)10	64	21729	21792
Pinus greggii	14	p2	(AT)4	8	23627	23634
Pinus greggii	15	p2	(TA)5	10	25622	25631
Pinus greggii	16	p2	(TC)4	8	25861	25868
Pinus greggii	17	p1	(A)8	8	26210	26217
Pinus greggii	18	p1	(A)15	15	27667	27681
Pinus greggii	19	p1	(T)8	8	29427	29434
Pinus greggii	20	p1	(A)8	8	29665	29672
Pinus greggii	21	c	(A)8tgcccgttggtgttccaaaagtgcctttccgagcccctggagatgaagatgcaacttgggtcgacttatacaaccgactttatc(GA)4	100	29939	30038
Pinus greggii	22	p1	(A)8	8	30611	30618
Pinus greggii	23	p1	(T)8	8	32582	32589
Pinus greggii	24	p2	(AT)4	8	33309	33316
Pinus greggii	25	p1	(T)8	8	36890	36897
Pinus greggii	26	p1	(T)8	8	37908	37915
Pinus greggii	27	p1	(T)9	9	39929	39937
Pinus greggii	28	c	(AT)4ctataccgtatgaaaaaagaaaaccgaccacattaacatattgacccatacctatttattgacatatgtatatatcctatc(TA)5catgtatatgaataaatatccatattcatg(TA)5	139	40454	40592
Pinus greggii	29	c	(T)9aataagatctcgatgagttcaacaatgagttctatattacaatatagagatccatta(T)8	74	41075	41148
Pinus greggii	30	p4	(TTTA)3	12	41395	41406
Pinus greggii	31	c	(AT)4aacaactttttctccttctgatgaatatataatgcagaagctattttagccatttgcattaaactaaaacttccttcttgcatacgtgctcctccggaag(CA)4	116	41670	41785
Pinus greggii	32	p2	(TC)4	8	42174	42181
Pinus greggii	33	p1	(T)9	9	45017	45025
Pinus greggii	34	p2	(AG)4	8	46816	46823
Pinus greggii	35	c	(TA)4tcccctcatagtccgtccctatgacttggccttgaaaagtctttcagatcatatcaatctcatgtccttatcgagatc(GATG)3ggaacgttggaccagagcaggcatattagtattttggatcgatcgagattgatccgataccagatgatcaaacctataaactatttta(T)10	196	48024	48219
Pinus greggii	36	p1	(A)8	8	50003	50010
Pinus greggii	37	c	(A)8ttccttgataaagggaaagaacaacctagaatttctaaaactagaatggatagaatcctttct(TC)4ggaaataga(AG)4	96	50736	50831
Pinus greggii	38	p4	(TCTA)3	12	51004	51015
Pinus greggii	39	c	(CT)4ccgttcgtccactattgatcctgaaaacgaataaccccgaatctttctacggaacggaaaagacctattaacctagatacttcctattttgacc(T)8	110	51783	51892
Pinus greggii	40	p1	(A)8	8	54618	54625
Pinus greggii	41	p1	(T)8	8	55305	55312
Pinus greggii	42	p1	(A)8	8	62284	62291
Pinus greggii	43	c	(T)8cagtgaacgtgccatgatcaattacctttctttcc(T)8	51	63657	63707
Pinus greggii	44	p2	(TC)4	8	64458	64465
Pinus greggii	45	p4	(ATCT)3	12	67548	67559
Pinus greggii	46	p1	(A)13	13	68008	68020
Pinus greggii	47	p2	(TC)4	8	68401	68408
Pinus greggii	48	p1	(T)8	8	70214	70221
Pinus greggii	49	p1	(C)9	9	70614	70622
Pinus greggii	50	p1	(T)11	11	71969	71979
Pinus greggii	51	p2	(AT)6	12	73483	73494
Pinus greggii	52	p2	(AG)4	8	78454	78461
Pinus greggii	53	p2	(AT)6	12	79151	79162
Pinus greggii	54	c	(T)9ccattccagatgatgaaaaatcatc(AT)4	42	79728	79769
Pinus greggii	55	c	(CT)4ccttttgtttttcaacaattgcatttaccgatccaat(A)10	55	79929	79983
Pinus greggii	56	p1	(A)10	10	82657	82666
Pinus greggii	57	c	(AT)4tccattaaatcttttttattcattctcgtcttgaaccttctgcaatgcaacaaaatgaaaaggagtatttctat(TC)4	90	82869	82958
Pinus greggii	58	p1	(A)8	8	86029	86036
Pinus greggii	59	p1	(T)9	9	87291	87299
Pinus greggii	60	c	(AGGT)3agagaatacctaggggcgcgagacaa(CT)4	46	89967	90012
Pinus greggii	61	p2	(GA)4	8	90321	90328
Pinus greggii	62	p1	(A)8	8	91686	91693
Pinus greggii	63	p1	(A)8	8	93782	93789
Pinus greggii	64	p1	(A)9	9	94487	94495
Pinus greggii	65	p1	(A)8	8	95050	95057
Pinus greggii	66	c	(AT)5cagtactcttgttaaataagataacaaacagata(AT)5	54	95353	95406
Pinus greggii	67	p1	(A)8	8	96524	96531
Pinus greggii	68	p2	(AT)4	8	99020	99027
Pinus greggii	69	p1	(A)11	11	100257	100267
Pinus greggii	70	p1	(A)9	9	101048	101056
Pinus greggii	71	p1	(A)9	9	101303	101311
Pinus greggii	72	p1	(T)8	8	102867	102874
Pinus greggii	73	p2	(AT)5	10	103383	103392
Pinus greggii	74	p2	(TA)4	8	104213	104220
Pinus greggii	75	p1	(G)9	9	104547	104555
Pinus greggii	76	p1	(A)12	12	105235	105246
Pinus greggii	77	p2	(TC)4	8	105481	105488
Pinus greggii	78	p1	(T)8	8	107258	107265
Pinus greggii	79	p1	(A)8	8	107963	107970
Pinus greggii	80	p1	(T)11	11	108360	108370
Pinus greggii	81	p1	(A)10	10	109243	109252
Pinus greggii	82	c	(AT)4ctccctcaacataggtcatcgaaatgatcttggacaaccccaac(A)8	60	109932	109991
Pinus greggii	83	p1	(A)8	8	110410	110417
Pinus greggii	84	c*	(A)8(<A>C)(AC)3	16	110869	110884
Pinus greggii	85	p1	(A)9	9	111370	111378
Pinus greggii	86	c	(A)9ttttatgatgaacctatatgaccaatcgtatatcaatactcgaatacgctatctctaacatatgttcattcatagatcaggatatttttc(AT)5	109	112684	112792
Pinus greggii	87	p1	(A)9	9	113278	113286
Pinus greggii	88	p1	(A)8	8	116056	116063
Pinus greggii	89	p1	(A)9	9	116402	116410
Pinus greggii	90	p1	(T)8	8	117619	117626
Pinus greggii	91	p1	(T)8	8	117855	117862
Pinus greggii	92	c	(T)9attttgaaaaaccttttggataagttgaaatcttcaatgggctttttagtagcactaggaccacccatacatggttcatctattggcaatatgt(A)8	111	118686	118796
Pinus greggii	93	c	(C)8ttacctctccc(T)9	28	119691	119718
Pinus greggii	94	p1	(T)8	8	119863	119870
Pinus jaliscana	1	p1	(T)13	13	1375	1387
Pinus jaliscana	2	p1	(T)8	8	4019	4026
Pinus jaliscana	3	p2	(GA)4	8	7974	7981
Pinus jaliscana	4	p1	(A)10	10	9528	9537
Pinus jaliscana	5	c	(A)8ggggaagag(A)8ggggaagag(A)8ggggaagag(A)8gggggaagag(A)9ggggggaag(A)13	100	9948	10047
Pinus jaliscana	6	p1	(T)8	8	10232	10239
Pinus jaliscana	7	p2	(GA)4	8	13957	13964
Pinus jaliscana	8	c	(C)9(T)8a(T)10	28	15383	15410
Pinus jaliscana	9	p1	(A)8	8	16395	16402
Pinus jaliscana	10	p2	(AT)4	8	18634	18641
Pinus jaliscana	11	c	(TA)4ttggttgtgttcgaaggtttattaattgattggcaagtccaactccaatatcctgattgcgcgtggcaatgcatctcctatt(TA)4	98	19096	19193
Pinus jaliscana	12	c	(TC)4tttaaatgttccagaaccccgaggaaagaggtaataaggacgagcagagaggtaatgaggaataa(TC)4	81	21593	21673
Pinus jaliscana	13	c	(C)8ttcaggatcggacgtgaaagtttcctctcatccggctcaagtaact(A)10	64	21779	21842
Pinus jaliscana	14	p2	(AT)4	8	23677	23684
Pinus jaliscana	15	p2	(TA)5	10	25672	25681
Pinus jaliscana	16	p2	(TC)4	8	25911	25918
Pinus jaliscana	17	p1	(A)9	9	26260	26268
Pinus jaliscana	18	p1	(A)15	15	27718	27732
Pinus jaliscana	19	p1	(T)8	8	29467	29474
Pinus jaliscana	20	p1	(A)8	8	29705	29712
Pinus jaliscana	21	c	(A)8tgcccgttggtgttccaaaagtgcctttccgagcccctggagatgaagatgcaacttgggtcgacttatacaaccgactttatc(GA)4	100	29979	30078
Pinus jaliscana	22	p1	(A)8	8	30651	30658
Pinus jaliscana	23	p1	(T)8	8	32622	32629
Pinus jaliscana	24	p2	(AT)4	8	33349	33356
Pinus jaliscana	25	p1	(T)8	8	36933	36940
Pinus jaliscana	26	p1	(T)8	8	37951	37958
Pinus jaliscana	27	p1	(T)9	9	39972	39980
Pinus jaliscana	28	p2	(AT)4	8	40497	40504
Pinus jaliscana	29	p2	(TA)5	10	40620	40629
Pinus jaliscana	30	c	(T)9aataagatctcgatgagttcaacaatgagttctatattacaatatagagatccatta(T)8	74	41100	41173
Pinus jaliscana	31	p4	(TTTA)3	12	41420	41431
Pinus jaliscana	32	c	(AT)4aacaactttttctccttctgatgaatatataatgcagaagctattttagccatttgcattaaactaaaacttccttcttgcatacgtgctcctccggaag(CA)4	116	41695	41810
Pinus jaliscana	33	p2	(TC)4	8	42199	42206
Pinus jaliscana	34	p1	(T)9	9	45042	45050
Pinus jaliscana	35	p2	(AG)4	8	46841	46848
Pinus jaliscana	36	c	(TA)4tcccctcatagtccgtccctatgacttggccttgaaaagtctttcagatcatatcaatctcatgtccttatcgagatc(GATG)3ggaacgttggaccagagcaggcatattagtattttggatcgatcgagattgatccgataccagatgatcaaacctataaactatttta(T)10	196	48050	48245
Pinus jaliscana	37	p1	(A)10	10	50017	50026
Pinus jaliscana	38	c	(A)8ttccttgataaagggaaagaacaacctagaatttctaaaactagaatggatagaatcctttct(TC)4ggaaataga(AG)4	96	50752	50847
Pinus jaliscana	39	p4	(TCTA)3	12	51020	51031
Pinus jaliscana	40	c	(CT)4ccgttcgtccactattgatcctaaaaacgaataaccccgaatctttctacggaacggaaaagacctattaacctagatacttcctattttgacc(T)8	110	51799	51908
Pinus jaliscana	41	p1	(A)8	8	54634	54641
Pinus jaliscana	42	p1	(T)8	8	55321	55328
Pinus jaliscana	43	p1	(A)8	8	62301	62308
Pinus jaliscana	44	c	(T)8cagtgaacgtgccatgatcaattacctttctttcc(T)8	51	63674	63724
Pinus jaliscana	45	p2	(TC)4	8	64475	64482
Pinus jaliscana	46	p1	(A)12	12	68017	68028
Pinus jaliscana	47	p2	(TC)4	8	68409	68416
Pinus jaliscana	48	p1	(T)8	8	70222	70229
Pinus jaliscana	49	p1	(C)9	9	70622	70630
Pinus jaliscana	50	p1	(T)11	11	71986	71996
Pinus jaliscana	51	p2	(AT)6	12	73500	73511
Pinus jaliscana	52	p2	(AG)4	8	78477	78484
Pinus jaliscana	53	p2	(AT)6	12	79178	79189
Pinus jaliscana	54	c	(T)9ccattccagatgatgaaaaatcatc(AT)4	42	79755	79796
Pinus jaliscana	55	c	(CT)4ccttttgtttttcaacaattgcatttaccgatccaat(A)10	55	79956	80010
Pinus jaliscana	56	p1	(A)10	10	82684	82693
Pinus jaliscana	57	c	(AT)4tccattaaatattttttattcattctcgtcttgaaccttctgcaatgcaacaaaatgaaaaggagtatttctat(TC)4	90	82896	82985
Pinus jaliscana	58	p1	(A)8	8	86056	86063
Pinus jaliscana	59	p1	(T)10	10	87323	87332
Pinus jaliscana	60	c	(AGGT)3agagaatacctaggggcgcgagacaa(CT)4	46	90000	90045
Pinus jaliscana	61	p2	(GA)4	8	90354	90361
Pinus jaliscana	62	p1	(A)8	8	91719	91726
Pinus jaliscana	63	p1	(A)8	8	93815	93822
Pinus jaliscana	64	p1	(A)9	9	94520	94528
Pinus jaliscana	65	p1	(A)8	8	95083	95090
Pinus jaliscana	66	c	(AT)5cagtactcttgttaaataagataacaaacagata(AT)5	54	95386	95439
Pinus jaliscana	67	p1	(A)8	8	96575	96582
Pinus jaliscana	68	p2	(AT)4	8	99071	99078
Pinus jaliscana	69	p1	(A)11	11	100437	100447
Pinus jaliscana	70	p1	(A)9	9	101228	101236
Pinus jaliscana	71	p1	(A)9	9	101483	101491
Pinus jaliscana	72	p1	(T)8	8	103051	103058
Pinus jaliscana	73	p2	(AT)5	10	103571	103580
Pinus jaliscana	74	p2	(TA)4	8	104401	104408
Pinus jaliscana	75	p1	(G)9	9	104735	104743
Pinus jaliscana	76	p1	(A)12	12	105423	105434
Pinus jaliscana	77	p2	(TC)4	8	105669	105676
Pinus jaliscana	78	p1	(T)8	8	107446	107453
Pinus jaliscana	79	p1	(A)8	8	108151	108158
Pinus jaliscana	80	p1	(T)11	11	108548	108558
Pinus jaliscana	81	p1	(A)10	10	109431	109440
Pinus jaliscana	82	c	(AT)4ctccctcaacataggtcatcgaaatgatcttggacaaccccaac(A)8	60	110111	110170
Pinus jaliscana	83	p1	(A)10	10	110585	110594
Pinus jaliscana	84	p1	(A)8	8	111046	111053
Pinus jaliscana	85	p1	(A)9	9	111546	111554
Pinus jaliscana	86	c	(A)9ttttatgatgaacctatatgaccaatcgtatatcaatactcgaatacgctatctctaacatatgttcattcatagatcaggatatttttc(AT)5	109	112860	112968
Pinus jaliscana	87	p1	(A)8	8	113454	113461
Pinus jaliscana	88	c	(TCTTCC)5tcttcatag(A)8	47	116210	116256
Pinus jaliscana	89	p1	(A)9	9	116616	116624
Pinus jaliscana	90	p1	(T)8	8	118069	118076
Pinus jaliscana	91	c	(T)9attttgaaaaaccttttggataagttgaaatcttcaatgggctttttagtagcactaggaccacccatacatggttcatctattggcaatatgt(A)8	111	118900	119010
Pinus jaliscana	92	c	(C)8ttacctctccc(T)9	28	119905	119932
Pinus jaliscana	93	p1	(T)8	8	120077	120084
Pinus koraiensis	1	p1	(T)8	8	3773	3780
Pinus koraiensis	2	p2	(TA)4	8	3934	3941
Pinus koraiensis	3	p1	(C)8	8	6816	6823
Pinus koraiensis	4	p1	(T)9	9	7034	7042
Pinus koraiensis	5	p2	(GA)4	8	7716	7723
Pinus koraiensis	6	p1	(T)8	8	9881	9888
Pinus koraiensis	7	p4	(AATT)3	12	12175	12186
Pinus koraiensis	8	p5	(CCTTC)3	15	12917	12931
Pinus koraiensis	9	p1	(T)19	19	13070	13088
Pinus koraiensis	10	c	(GA)4atagactgcgtaaaagcctataagtcat(TA)4	44	13584	13627
Pinus koraiensis	11	c	(C)12(T)12	24	15012	15035
Pinus koraiensis	12	p1	(A)8	8	16034	16041
Pinus koraiensis	13	p2	(AT)4	8	18243	18250
Pinus koraiensis	14	c	(TA)4ttggtcgtggtcgaatgtttcttaattgattggcaagtccaactccaatatcctgattgcgcgtggcaatgcatctcctatt(TA)4	98	18705	18802
Pinus koraiensis	15	p1	(T)8	8	20772	20779
Pinus koraiensis	16	p2	(TC)4	8	21202	21209
Pinus koraiensis	17	c	(A)8gatg(A)14	26	21441	21466
Pinus koraiensis	18	p2	(AT)4	8	23291	23298
Pinus koraiensis	19	p2	(TA)5	10	25289	25298
Pinus koraiensis	20	p2	(TC)4	8	25528	25535
Pinus koraiensis	21	p1	(A)12	12	25877	25888
Pinus koraiensis	22	p1	(T)10	10	29256	29265
Pinus koraiensis	23	p2	(GA)4	8	29857	29864
Pinus koraiensis	24	c	(A)11gggaaggg(A)11(G)10	40	30438	30477
Pinus koraiensis	25	p1	(T)8	8	32364	32371
Pinus koraiensis	26	p1	(A)9	9	36365	36373
Pinus koraiensis	27	p1	(T)14	14	36626	36639
Pinus koraiensis	28	p1	(A)10	10	39190	39199
Pinus koraiensis	29	p1	(T)8	8	39318	39325
Pinus koraiensis	30	p2	(CT)4	8	39498	39505
Pinus koraiensis	31	p1	(T)9	9	40112	40120
Pinus koraiensis	32	c*	(T)8ta(TTTA)2	18	41231	41248
Pinus koraiensis	33	p2	(AT)4	8	41505	41512
Pinus koraiensis	34	p2	(TC)4	8	42009	42016
Pinus koraiensis	35	p1	(T)23	23	44833	44855
Pinus koraiensis	36	p2	(AG)4	8	46646	46653
Pinus koraiensis	37	p2	(TA)5	10	47837	47846
Pinus koraiensis	38	p1	(T)12	12	48012	48023
Pinus koraiensis	39	p1	(A)8	8	49810	49817
Pinus koraiensis	40	p2	(TA)4	8	50070	50077
Pinus koraiensis	41	p2	(CT)4	8	50537	50544
Pinus koraiensis	42	p1	(T)8	8	50692	50699
Pinus koraiensis	43	p1	(T)13	13	50927	50939
Pinus koraiensis	44	p1	(A)14	14	53462	53475
Pinus koraiensis	45	p1	(T)12	12	56471	56482
Pinus koraiensis	46	p1	(A)12	12	59751	59762
Pinus koraiensis	47	p2	(TA)4	8	60346	60353
Pinus koraiensis	48	p1	(A)8	8	61153	61160
Pinus koraiensis	49	p2	(TC)4	8	62260	62267
Pinus koraiensis	50	c	(T)8cagtgaacgcgccatgatcaattacctttctttcc(T)14	57	62526	62582
Pinus koraiensis	51	p2	(TC)4	8	63333	63340
Pinus koraiensis	52	p1	(T)15	15	64423	64437
Pinus koraiensis	53	p1	(T)10	10	68131	68140
Pinus koraiensis	54	p1	(A)10	10	69713	69722
Pinus koraiensis	55	p1	(T)8	8	69936	69943
Pinus koraiensis	56	p1	(T)14	14	70494	70507
Pinus koraiensis	57	p1	(A)11	11	70972	70982
Pinus koraiensis	58	p1	(A)9	9	71847	71855
Pinus koraiensis	59	c	(AT)5ccatatatacagacag(AT)6	38	72007	72044
Pinus koraiensis	60	p2	(GA)4	8	72367	72374
Pinus koraiensis	61	p2	(CT)4	8	73477	73484
Pinus koraiensis	62	p2	(AG)4	8	76981	76988
Pinus koraiensis	63	c	(AT)9tcataacattgaaatggaaaagacatatatgttcaatcccattcgtaagtagatattatt(TTTGA)3	93	77660	77752
Pinus koraiensis	64	p1	(G)9	9	77859	77867
Pinus koraiensis	65	p1	(T)16	16	78259	78274
Pinus koraiensis	66	c	(A)9ctatcgagggttcgaatcc(CT)4cctgttgtttttcaacaatcacatttattggtccggtccaat(A)13	91	78440	78530
Pinus koraiensis	67	p1	(A)9	9	81205	81213
Pinus koraiensis	68	p2	(TC)4	8	81498	81505
Pinus koraiensis	69	p1	(T)9	9	82571	82579
Pinus koraiensis	70	p1	(A)9	9	84455	84463
Pinus koraiensis	71	c	(AGGT)3agagaatacctaggggcgcgagacaa(CT)4	46	88399	88444
Pinus koraiensis	72	p2	(GA)4	8	88753	88760
Pinus koraiensis	73	p1	(A)8	8	92173	92180
Pinus koraiensis	74	p1	(A)8	8	94656	94663
Pinus koraiensis	75	p1	(A)8	8	95350	95357
Pinus koraiensis	76	p1	(A)8	8	95531	95538
Pinus koraiensis	77	p6	(GTGATG)3	18	96658	96675
Pinus koraiensis	78	p1	(A)11	11	98563	98573
Pinus koraiensis	79	p2	(TA)4	8	99689	99696
Pinus koraiensis	80	p1	(A)11	11	100103	100113
Pinus koraiensis	81	c	(A)9tgaagctctgataaaa(T)14atgataaagaatttgtccattagttcatctctgattcccgataaacagagaggatctgttgaatctcaggta(T)8	119	100298	100416
Pinus koraiensis	82	p1	(T)11	11	101205	101215
Pinus koraiensis	83	p4	(ATTT)3	12	101435	101446
Pinus koraiensis	84	p1	(A)8	8	104065	104072
Pinus koraiensis	85	p1	(T)11	11	104295	104305
Pinus koraiensis	86	p1	(T)8	8	104863	104870
Pinus koraiensis	87	p2	(AT)4	8	106090	106097
Pinus koraiensis	88	p1	(A)15	15	106554	106568
Pinus koraiensis	89	p4	(AAAG)3	12	107259	107270
Pinus koraiensis	90	p1	(A)9	9	107523	107531
Pinus koraiensis	91	c	(A)9tttaa(T)12	26	108723	108748
Pinus koraiensis	92	p2	(AT)4	8	109075	109082
Pinus koraiensis	93	p2	(AT)7	14	109334	109347
Pinus koraiensis	94	p2	(TC)4	8	109895	109902
Pinus koraiensis	95	p1	(T)10	10	110004	110013
Pinus koraiensis	96	p1	(T)8	8	111006	111013
Pinus koraiensis	97	p1	(T)8	8	114545	114552
Pinus koraiensis	98	p1	(T)8	8	115170	115177
Pinus koraiensis	99	p1	(A)8	8	115458	115465
Pinus koraiensis	100	p1	(T)8	8	116012	116019
Pinus koraiensis	101	c	(CT)4cc(T)12	22	116310	116331
Pinus koraiensis	102	p1	(T)8	8	116474	116481
Pinus krempfii	1	p1	(T)8	8	3848	3855
Pinus krempfii	2	p2	(TA)4	8	4017	4024
Pinus krempfii	3	p1	(C)9	9	6905	6913
Pinus krempfii	4	c	(T)9atttttcaagtttttggatcgctgtcattgatccaatttttgtataactctttcca(T)8	73	7124	7196
Pinus krempfii	5	p2	(GA)4	8	7806	7813
Pinus krempfii	6	p1	(T)8	8	9954	9961
Pinus krempfii	7	p4	(AATT)3	12	12255	12266
Pinus krempfii	8	p1	(T)19	19	13155	13173
Pinus krempfii	9	c	(GA)4atagactgcgtaaaagcctataagtcat(TA)4	44	13669	13712
Pinus krempfii	10	c	(C)8(T)9	17	15022	15038
Pinus krempfii	11	p1	(A)8	8	16021	16028
Pinus krempfii	12	p2	(AT)4	8	18224	18231
Pinus krempfii	13	c	(TA)4ttggtcgtggtcgaaggtttattaattgattggcaagtccaactccaatatcctgattgcgcgtggcaatgcatctcctatt(TA)4	98	18686	18783
Pinus krempfii	14	p1	(T)8	8	20753	20760
Pinus krempfii	15	p2	(TC)4	8	21183	21190
Pinus krempfii	16	c	(A)8gatg(A)8	20	21423	21442
Pinus krempfii	17	p2	(AT)4	8	23266	23273
Pinus krempfii	18	p2	(TA)5	10	25264	25273
Pinus krempfii	19	p2	(TC)4	8	25503	25510
Pinus krempfii	20	p1	(A)8	8	25847	25854
Pinus krempfii	21	p1	(T)12	12	29004	29015
Pinus krempfii	22	p1	(A)12	12	29236	29247
Pinus krempfii	23	p2	(GA)4	8	29606	29613
Pinus krempfii	24	c	(A)9ggaaagg(A)8(G)8	32	30186	30217
Pinus krempfii	25	p1	(T)8	8	32099	32106
Pinus krempfii	26	p1	(A)9	9	36112	36120
Pinus krempfii	27	p1	(T)9	9	36373	36381
Pinus krempfii	28	p1	(A)8	8	38077	38084
Pinus krempfii	29	p1	(A)10	10	38933	38942
Pinus krempfii	30	p1	(T)8	8	39060	39067
Pinus krempfii	31	p2	(CT)4	8	39235	39242
Pinus krempfii	32	p1	(T)9	9	39849	39857
Pinus krempfii	33	p4	(TTTA)3	12	40972	40983
Pinus krempfii	34	p2	(AT)4	8	41240	41247
Pinus krempfii	35	p2	(TC)4	8	41744	41751
Pinus krempfii	36	p4	(GATA)3	12	42418	42429
Pinus krempfii	37	p1	(T)23	23	44570	44592
Pinus krempfii	38	p2	(TA)4	8	47581	47588
Pinus krempfii	39	p1	(T)12	12	47750	47761
Pinus krempfii	40	p1	(A)9	9	49560	49568
Pinus krempfii	41	p2	(CT)4	8	51189	51196
Pinus krempfii	42	p1	(T)13	13	51578	51590
Pinus krempfii	43	p1	(A)9	9	54100	54108
Pinus krempfii	44	p1	(T)9	9	57075	57083
Pinus krempfii	45	p1	(A)9	9	60352	60360
Pinus krempfii	46	p2	(TA)4	8	60945	60952
Pinus krempfii	47	p1	(A)8	8	61751	61758
Pinus krempfii	48	p2	(TC)4	8	62858	62865
Pinus krempfii	49	c	(T)8cagtgaacgcgccatgatcaattacctttctttcc(T)14	57	63124	63180
Pinus krempfii	50	p2	(TC)4	8	63931	63938
Pinus krempfii	51	c	(T)9ctwttttcta(T)10	29	65019	65047
Pinus krempfii	52	p1	(T)9	9	68662	68670
Pinus krempfii	53	p1	(C)9	9	69834	69842
Pinus krempfii	54	p1	(A)8	8	70373	70380
Pinus krempfii	55	p1	(T)11	11	71152	71162
Pinus krempfii	56	p1	(A)10	10	71630	71639
Pinus krempfii	57	p1	(A)9	9	72504	72512
Pinus krempfii	58	c	(AT)5ccatatatacagacaa(AT)6	38	72664	72701
Pinus krempfii	59	p2	(GA)4	8	73024	73031
Pinus krempfii	60	p2	(CT)4	8	74134	74141
Pinus krempfii	61	p2	(AG)4	8	77638	77645
Pinus krempfii	62	p1	(A)8	8	77922	77929
Pinus krempfii	63	p2	(AT)9	18	78324	78341
Pinus krempfii	64	p1	(G)10	10	78517	78526
Pinus krempfii	65	p1	(T)9	9	78918	78926
Pinus krempfii	66	c	(A)8ctatcgagggttcgaatcc(CT)4cctgttgtttttcaacaatcacatttattggtccggtccaat(A)13	90	79091	79180
Pinus krempfii	67	p1	(A)9	9	81855	81863
Pinus krempfii	68	p2	(TC)4	8	82148	82155
Pinus krempfii	69	p1	(T)9	9	83225	83233
Pinus krempfii	70	p1	(A)11	11	85113	85123
Pinus krempfii	71	c	(AGGT)3agagaatacctaggggcgcgagacaa(CT)4	46	89068	89113
Pinus krempfii	72	p2	(GA)4	8	89422	89429
Pinus krempfii	73	p1	(A)8	8	92836	92843
Pinus krempfii	74	p1	(A)8	8	95328	95335
Pinus krempfii	75	p1	(A)8	8	96091	96098
Pinus krempfii	76	p1	(A)8	8	96269	96276
Pinus krempfii	77	p6	(GTGATG)3	18	97396	97413
Pinus krempfii	78	p1	(A)8	8	99292	99299
Pinus krempfii	79	p2	(TA)4	8	100445	100452
Pinus krempfii	80	p1	(A)13	13	100854	100866
Pinus krempfii	81	c	(T)13atggtaaagaatttgtccattagttcatctctgattcccgataaacagagaggatctgttgaatctcaggta(T)8	93	101076	101168
Pinus krempfii	82	p4	(ATTT)3	12	102093	102104
Pinus krempfii	83	p1	(T)11	11	104277	104287
Pinus krempfii	84	p1	(A)9	9	105271	105279
Pinus krempfii	85	p2	(AT)4	8	106023	106030
Pinus krempfii	86	p1	(A)15	15	106487	106501
Pinus krempfii	87	p1	(A)8	8	106953	106960
Pinus krempfii	88	p4	(AAAG)3	12	107192	107203
Pinus krempfii	89	p1	(A)9	9	107456	107464
Pinus krempfii	90	c	(A)11taa(T)12	26	108613	108638
Pinus krempfii	91	p2	(AT)4	8	108965	108972
Pinus krempfii	92	p2	(AT)7	14	109223	109236
Pinus krempfii	93	p2	(TC)4	8	109784	109791
Pinus krempfii	94	p1	(T)9	9	109893	109901
Pinus krempfii	95	p1	(T)8	8	110888	110895
Pinus krempfii	96	c	(T)8at(A)8	18	114448	114465
Pinus krempfii	97	p1	(T)8	8	115082	115089
Pinus krempfii	98	p1	(A)8	8	115370	115377
Pinus krempfii	99	p1	(T)8	8	115921	115928
Pinus krempfii	100	p1	(T)9	9	116228	116236
Pinus krempfii	101	p1	(T)11	11	116379	116389
Pinus lambertiana	1	p1	(T)8	8	3859	3866
Pinus lambertiana	2	p2	(TA)4	8	4020	4027
Pinus lambertiana	3	p1	(C)9	9	6902	6910
Pinus lambertiana	4	p1	(T)10	10	7121	7130
Pinus lambertiana	5	p2	(GA)4	8	7803	7810
Pinus lambertiana	6	p1	(T)8	8	9968	9975
Pinus lambertiana	7	p4	(AATT)3	12	12261	12272
Pinus lambertiana	8	p5	(TTCCC)3	15	13007	13021
Pinus lambertiana	9	p1	(T)19	19	13158	13176
Pinus lambertiana	10	c	(GA)4atagactgcgtaaaagcctataagtcat(TA)4	44	13672	13715
Pinus lambertiana	11	c	(C)13(T)11	24	15100	15123
Pinus lambertiana	12	p1	(A)8	8	16123	16130
Pinus lambertiana	13	p2	(AT)4	8	18332	18339
Pinus lambertiana	14	c	(TA)4ttggtcgtggtcgaatgtttcttaattgattggcaagtccaactccaatatcctgattgcgcgtggcaatgcatctcctatt(TA)4	98	18794	18891
Pinus lambertiana	15	p1	(T)8	8	20861	20868
Pinus lambertiana	16	p2	(TC)4	8	21291	21298
Pinus lambertiana	17	c	(C)8tcaggatcggacgtgaaagtttcctctcatccggctcaagtaactat(A)8gatg(A)8	75	21477	21551
Pinus lambertiana	18	p2	(AT)4	8	23376	23383
Pinus lambertiana	19	p2	(TA)5	10	25374	25383
Pinus lambertiana	20	p2	(TC)4	8	25613	25620
Pinus lambertiana	21	p1	(A)12	12	25962	25973
Pinus lambertiana	22	p1	(T)11	11	29339	29349
Pinus lambertiana	23	p1	(A)11	11	29571	29581
Pinus lambertiana	24	p2	(GA)4	8	29940	29947
Pinus lambertiana	25	c	(A)11ggaaagg(A)12(G)9	39	30520	30558
Pinus lambertiana	26	p1	(T)8	8	32445	32452
Pinus lambertiana	27	p1	(A)8	8	36446	36453
Pinus lambertiana	28	p1	(T)15	15	36706	36720
Pinus lambertiana	29	p1	(A)10	10	39271	39280
Pinus lambertiana	30	p1	(T)8	8	39398	39405
Pinus lambertiana	31	p2	(CT)4	8	39577	39584
Pinus lambertiana	32	p1	(T)9	9	40191	40199
Pinus lambertiana	33	p1	(T)12	12	41310	41321
Pinus lambertiana	34	p2	(AT)4	8	41587	41594
Pinus lambertiana	35	p2	(TC)4	8	42091	42098
Pinus lambertiana	36	p1	(T)23	23	44917	44939
Pinus lambertiana	37	p2	(TA)7	14	47928	47941
Pinus lambertiana	38	p1	(T)9	9	48107	48115
Pinus lambertiana	39	p1	(A)8	8	49341	49348
Pinus lambertiana	40	p2	(CT)4	8	50681	50688
Pinus lambertiana	41	p1	(T)15	15	51070	51084
Pinus lambertiana	42	p1	(A)16	16	53607	53622
Pinus lambertiana	43	p1	(T)9	9	56594	56602
Pinus lambertiana	44	p1	(A)14	14	59871	59884
Pinus lambertiana	45	p2	(TA)4	8	60469	60476
Pinus lambertiana	46	p1	(A)8	8	61276	61283
Pinus lambertiana	47	p2	(TC)4	8	62383	62390
Pinus lambertiana	48	c	(T)8cagtgaacgcgccatgatcaattacctttctttcc(T)24	67	62649	62715
Pinus lambertiana	49	p2	(TC)4	8	63466	63473
Pinus lambertiana	50	p1	(T)24	24	64554	64577
Pinus lambertiana	51	p1	(T)10	10	68274	68283
Pinus lambertiana	52	p1	(A)10	10	69856	69865
Pinus lambertiana	53	p1	(T)8	8	70079	70086
Pinus lambertiana	54	p1	(T)14	14	70637	70650
Pinus lambertiana	55	p1	(A)12	12	71115	71126
Pinus lambertiana	56	p1	(A)9	9	71991	71999
Pinus lambertiana	57	c	(AT)5ccatatatacagacag(AT)7	40	72151	72190
Pinus lambertiana	58	p2	(GA)4	8	72513	72520
Pinus lambertiana	59	p2	(CT)4	8	73623	73630
Pinus lambertiana	60	p2	(AG)4	8	77127	77134
Pinus lambertiana	61	c	(AT)9tcataacattgaaatggaaaagacatatatgttcaatcccattcgtaagtagatattatt(TTTGA)3	93	77812	77904
Pinus lambertiana	62	p1	(G)9	9	78011	78019
Pinus lambertiana	63	p1	(T)16	16	78411	78426
Pinus lambertiana	64	c	(A)9ctatcgagggttcgaatcc(CT)4cctgttgtttttcaacaatcacatttattggtccggtccaat(A)13	91	78592	78682
Pinus lambertiana	65	p1	(A)9	9	81362	81370
Pinus lambertiana	66	p2	(TC)4	8	81655	81662
Pinus lambertiana	67	p1	(T)9	9	82728	82736
Pinus lambertiana	68	p1	(A)10	10	84613	84622
Pinus lambertiana	69	c	(AGGT)3agagaatacctaggggcgcgagacaa(CT)4	46	88562	88607
Pinus lambertiana	70	p1	(A)8	8	92309	92316
Pinus lambertiana	71	p1	(A)8	8	94792	94799
Pinus lambertiana	72	p1	(A)8	8	95477	95484
Pinus lambertiana	73	p1	(A)8	8	95658	95665
Pinus lambertiana	74	p6	(GTGATG)3	18	96785	96802
Pinus lambertiana	75	p1	(A)8	8	98681	98688
Pinus lambertiana	76	p2	(TA)4	8	99798	99805
Pinus lambertiana	77	p1	(T)8	8	100059	100066
Pinus lambertiana	78	p1	(A)10	10	100212	100221
Pinus lambertiana	79	c	(A)9tgaagctctgataaaa(T)16atgataaagaatttgtccattagttcatctctgattcccgataaacagagaggatctgttgaatctcaggta(T)8	121	100406	100526
Pinus lambertiana	80	p1	(T)11	11	101315	101325
Pinus lambertiana	81	p4	(ATTT)3	12	101545	101556
Pinus lambertiana	82	p1	(T)11	11	104433	104443
Pinus lambertiana	83	p1	(T)8	8	105001	105008
Pinus lambertiana	84	p1	(A)9	9	105493	105501
Pinus lambertiana	85	p2	(AT)4	8	106219	106226
Pinus lambertiana	86	p1	(A)16	16	106683	106698
Pinus lambertiana	87	p4	(AAAG)3	12	107389	107400
Pinus lambertiana	88	p1	(A)9	9	107653	107661
Pinus lambertiana	89	c	(A)11ttaaa(T)11	27	108853	108879
Pinus lambertiana	90	p2	(AT)4	8	109206	109213
Pinus lambertiana	91	p2	(AT)6	12	109465	109476
Pinus lambertiana	92	p2	(TC)4	8	110024	110031
Pinus lambertiana	93	p1	(T)10	10	110133	110142
Pinus lambertiana	94	p1	(T)8	8	111135	111142
Pinus lambertiana	95	c	(T)8at(A)8	18	114674	114691
Pinus lambertiana	96	p1	(T)8	8	115308	115315
Pinus lambertiana	97	p1	(A)8	8	115596	115603
Pinus lambertiana	98	p1	(T)8	8	116147	116154
Pinus lambertiana	99	c	(CT)4cc(T)12	22	116445	116466
Pinus lambertiana	100	p1	(T)8	8	116609	116616
Pinus massoniana	1	p1	(T)15	15	1376	1390
Pinus massoniana	2	p1	(A)8	8	1526	1533
Pinus massoniana	3	p1	(T)8	8	4016	4023
Pinus massoniana	4	p1	(C)10	10	7047	7056
Pinus massoniana	5	c	(TTCCG)3tagaaagattcggggttattcgttttcaggatcaatagtggacgaacg(GA)4	71	7888	7958
Pinus massoniana	6	p1	(A)8	8	9491	9498
Pinus massoniana	7	c	(A)10ggaagag(A)8	25	9909	9933
Pinus massoniana	8	p1	(T)8	8	10118	10125
Pinus massoniana	9	p1	(T)8	8	13330	13337
Pinus massoniana	10	p2	(GA)4	8	13844	13851
Pinus massoniana	11	c	(C)9(T)11a(T)8	29	15266	15294
Pinus massoniana	12	p1	(A)8	8	16307	16314
Pinus massoniana	13	p2	(AT)4	8	18558	18565
Pinus massoniana	14	c	(TA)4ttggttgtgttcgaaggtttattaattgattggcaagtccaactccaatatcctgattgcgcgtggcaatgcatctcctatt(TA)4	98	19020	19117
Pinus massoniana	15	c	(TC)4tttaaatgttccagaaccccgaggaaagaggtaataaggacgagcagagaggtaatgaggaataa(TC)4	81	21517	21597
Pinus massoniana	16	p1	(A)9	9	21756	21764
Pinus massoniana	17	p2	(AT)4	8	23595	23602
Pinus massoniana	18	p2	(TA)5	10	25593	25602
Pinus massoniana	19	p2	(TC)4	8	25832	25839
Pinus massoniana	20	p1	(A)14	14	26179	26192
Pinus massoniana	21	c	(T)8cttttc(A)8	22	27656	27677
Pinus massoniana	22	p1	(T)10	10	29089	29098
Pinus massoniana	23	p2	(GA)4	8	29695	29702
Pinus massoniana	24	c	(A)10(G)10	20	30275	30294
Pinus massoniana	25	p1	(T)8	8	32250	32257
Pinus massoniana	26	p2	(AT)5	10	32986	32995
Pinus massoniana	27	p1	(T)9	9	36559	36567
Pinus massoniana	28	p1	(T)8	8	37574	37581
Pinus massoniana	29	p1	(T)9	9	39943	39951
Pinus massoniana	30	p6	(ATATGA)3	18	40566	40583
Pinus massoniana	31	p1	(T)9	9	41088	41096
Pinus massoniana	32	p4	(TTTA)3	12	41408	41419
Pinus massoniana	33	p2	(AT)4	8	41683	41690
Pinus massoniana	34	p2	(TC)4	8	42187	42194
Pinus massoniana	35	p1	(T)9	9	45027	45035
Pinus massoniana	36	p2	(AG)4	8	46826	46833
Pinus massoniana	37	p2	(TA)4	8	48023	48030
Pinus massoniana	38	p1	(T)10	10	48206	48215
Pinus massoniana	39	p4	(GAAA)3	12	48827	48838
Pinus massoniana	40	c	(A)8ttccttgataaagagaaagaacaacctagaatttctaaaactagaatggatagaatactttct(TC)4ttctatttcc(GA)4	97	50728	50824
Pinus massoniana	41	p4	(TCTA)3	12	50995	51006
Pinus massoniana	42	c	(CT)4ccgttcgtccactattgatcctgaaaacgaataaccccgaatctttct(ACGGA)3aaaggcccattaacctagagacttcctattttgacc(T)8	115	51762	51876
Pinus massoniana	43	p1	(A)9	9	54630	54638
Pinus massoniana	44	p1	(A)9	9	60910	60918
Pinus massoniana	45	c	(T)8cagtgaacgtgccatgatcaattacctttctttcc(T)11	54	63674	63727
Pinus massoniana	46	p2	(TC)4	8	64478	64485
Pinus massoniana	47	p1	(T)8	8	65567	65574
Pinus massoniana	48	p5	(AAAGA)3	15	67136	67150
Pinus massoniana	49	p1	(A)20	20	68014	68033
Pinus massoniana	50	p2	(TC)4	8	68414	68421
Pinus massoniana	51	p1	(T)9	9	70223	70231
Pinus massoniana	52	p1	(T)10	10	72005	72014
Pinus massoniana	53	c	(AT)5ccatatatacagatatatttatttatccatctagaaacggtgtaataatcaccgttgctttttaaaattac(A)8	89	73514	73602
Pinus massoniana	54	p2	(CT)4	8	74987	74994
Pinus massoniana	55	p2	(AG)4	8	78486	78493
Pinus massoniana	56	p1	(T)8	8	79755	79762
Pinus massoniana	57	c	(CT)4ccttttgtttttcaacaattgcatttaccggtccaat(A)10	55	79951	80005
Pinus massoniana	58	p1	(A)9	9	82680	82688
Pinus massoniana	59	c	(AT)4tccattcaatattttttattcattctcgtcttgaaccttctgcaatgcaacaaaatgaaaaggagtatttctat(TC)4	90	82891	82980
Pinus massoniana	60	p1	(T)8	8	83148	83155
Pinus massoniana	61	p1	(T)18	18	87321	87338
Pinus massoniana	62	p1	(A)8	8	87753	87760
Pinus massoniana	63	c	(AGGT)3agagaatacctaggggcgcgagacaa(CT)4	46	90011	90056
Pinus massoniana	64	p2	(GA)4	8	90365	90372
Pinus massoniana	65	p5	(TATGA)3	15	92068	92082
Pinus massoniana	66	p1	(A)8	8	93766	93773
Pinus massoniana	67	p2	(AT)4	8	95373	95380
Pinus massoniana	68	p2	(AT)4	8	95488	95495
Pinus massoniana	69	p1	(A)8	8	96549	96556
Pinus massoniana	70	p2	(AT)4	8	99102	99109
Pinus massoniana	71	p1	(A)9	9	100854	100862
Pinus massoniana	72	c	(A)8ttaagccctggaaaaatttg(T)9	37	101105	101141
Pinus massoniana	73	p1	(T)9	9	101834	101842
Pinus massoniana	74	p1	(T)10	10	102657	102666
Pinus massoniana	75	p1	(T)9	9	103815	103823
Pinus massoniana	76	p2	(TA)4	8	104055	104062
Pinus massoniana	77	p1	(G)9	9	104373	104381
Pinus massoniana	78	p1	(A)11	11	107162	107172
Pinus massoniana	79	p1	(T)11	11	107567	107577
Pinus massoniana	80	p1	(A)9	9	108450	108458
Pinus massoniana	81	p2	(AT)4	8	109129	109136
Pinus massoniana	82	p1	(A)10	10	109603	109612
Pinus massoniana	83	p1	(A)10	10	110064	110073
Pinus massoniana	84	p4	(AAAG)3	12	110302	110313
Pinus massoniana	85	p1	(A)9	9	110566	110574
Pinus massoniana	86	c	(A)8ttttatgatgaacctatatgaccaatcgtatatcaatactcgaatacgctatctctaacatatgttcattcatagatcaggatatttttc(AT)6	110	111880	111989
Pinus massoniana	87	p1	(A)8	8	112469	112476
Pinus massoniana	88	p1	(A)8	8	115188	115195
Pinus massoniana	89	p1	(A)9	9	115576	115584
Pinus massoniana	90	p1	(T)8	8	117074	117081
Pinus massoniana	91	c	(T)9attttaaataaccttttggataagttgaaatcttcaatgggctttttagtagcactaggaccacccatacacggttcatctattggcaatatgt(A)8	111	117905	118015
Pinus massoniana	92	p1	(C)8	8	118904	118911
Pinus monophylla	1	p1	(A)8	8	3232	3239
Pinus monophylla	2	p1	(T)8	8	3810	3817
Pinus monophylla	3	p2	(AT)4	8	3967	3974
Pinus monophylla	4	p1	(C)10	10	6859	6868
Pinus monophylla	5	p1	(T)9	9	7142	7150
Pinus monophylla	6	p2	(GA)4	8	7760	7767
Pinus monophylla	7	p1	(T)8	8	9899	9906
Pinus monophylla	8	p6	(TTGTTT)4	24	12123	12146
Pinus monophylla	9	p1	(T)18	18	12914	12931
Pinus monophylla	10	c	(GA)4atagactgcgtaagagcctataagtcat(TA)5	46	13431	13476
Pinus monophylla	11	c	(C)8(T)8	16	14860	14875
Pinus monophylla	12	p1	(T)8	8	15222	15229
Pinus monophylla	13	p1	(A)8	8	15875	15882
Pinus monophylla	14	p2	(AT)4	8	18084	18091
Pinus monophylla	15	c	(TA)4ttggtcgtgttcgaaggtttcttaattgattggcaagtccaactccaatatcctgattgcgcgtggcaatgcatctcctatt(TA)4	98	18546	18643
Pinus monophylla	16	p1	(T)8	8	20621	20628
Pinus monophylla	17	p2	(TC)4	8	21051	21058
Pinus monophylla	18	p1	(C)9	9	21237	21245
Pinus monophylla	19	p2	(AT)4	8	23136	23143
Pinus monophylla	20	p2	(TA)5	10	25134	25143
Pinus monophylla	21	p2	(TC)4	8	25373	25380
Pinus monophylla	22	p1	(A)10	10	25722	25731
Pinus monophylla	23	p6	(ATTGAT)4	24	28376	28399
Pinus monophylla	24	p1	(T)21	21	28705	28725
Pinus monophylla	25	p1	(A)12	12	28920	28931
Pinus monophylla	26	p2	(GA)4	8	29290	29297
Pinus monophylla	27	c	(A)11gggaaggg(A)11	30	29870	29899
Pinus monophylla	28	p1	(T)8	8	31789	31796
Pinus monophylla	29	p1	(T)8	8	36071	36078
Pinus monophylla	30	p1	(A)9	9	38639	38647
Pinus monophylla	31	p1	(T)8	8	38765	38772
Pinus monophylla	32	p2	(CT)4	8	38945	38952
Pinus monophylla	33	p1	(T)9	9	39554	39562
Pinus monophylla	34	p2	(AT)4	8	40940	40947
Pinus monophylla	35	p2	(TC)4	8	41444	41451
Pinus monophylla	36	p3	(GAT)4	12	43980	43991
Pinus monophylla	37	p1	(T)23	23	44208	44230
Pinus monophylla	38	p2	(TA)5	10	47214	47223
Pinus monophylla	39	p1	(T)9	9	47389	47397
Pinus monophylla	40	p2	(CT)4	8	50873	50880
Pinus monophylla	41	p1	(T)9	9	51258	51266
Pinus monophylla	42	p1	(A)19	19	53781	53799
Pinus monophylla	43	p1	(T)16	16	56807	56822
Pinus monophylla	44	p1	(T)9	9	57290	57298
Pinus monophylla	45	p1	(T)8	8	58676	58683
Pinus monophylla	46	p1	(A)12	12	60078	60089
Pinus monophylla	47	p2	(TA)4	8	60674	60681
Pinus monophylla	48	p1	(A)8	8	61479	61486
Pinus monophylla	49	p2	(TC)4	8	62586	62593
Pinus monophylla	50	c	(T)8cagtgaacgcgccatgatcaattacctttctttcc(T)8	51	62852	62902
Pinus monophylla	51	p2	(TC)4	8	63653	63660
Pinus monophylla	52	p1	(T)16	16	64746	64761
Pinus monophylla	53	p1	(A)12	12	67194	67205
Pinus monophylla	54	p1	(T)10	10	68597	68606
Pinus monophylla	55	p1	(T)8	8	71078	71085
Pinus monophylla	56	p1	(A)10	10	71556	71565
Pinus monophylla	57	c	(AT)5ac(AT)13	38	72501	72538
Pinus monophylla	58	p2	(GA)4	8	72819	72826
Pinus monophylla	59	p2	(CT)4	8	73929	73936
Pinus monophylla	60	p2	(AG)4	8	77433	77440
Pinus monophylla	61	p2	(AT)9	18	78118	78135
Pinus monophylla	62	p1	(G)11	11	78310	78320
Pinus monophylla	63	p1	(T)8	8	78713	78720
Pinus monophylla	64	c	(A)9ctatcgagggttcgaatcc(CT)4cctgttgtttttcaacaatcacatttattggtccggtccaat(A)13	91	78885	78975
Pinus monophylla	65	p1	(A)9	9	81650	81658
Pinus monophylla	66	p2	(TC)4	8	81943	81950
Pinus monophylla	67	p1	(A)11	11	84873	84883
Pinus monophylla	68	c	(AGGT)3agagaatacctaggggcgcgagacaa(CT)4	46	88795	88840
Pinus monophylla	69	p2	(GA)4	8	89149	89156
Pinus monophylla	70	p1	(A)8	8	92572	92579
Pinus monophylla	71	p1	(A)8	8	94851	94858
Pinus monophylla	72	p1	(A)8	8	95435	95442
Pinus monophylla	73	p1	(A)8	8	97102	97109
Pinus monophylla	74	p1	(A)8	8	98371	98378
Pinus monophylla	75	p1	(A)10	10	99246	99255
Pinus monophylla	76	p2	(TA)4	8	99761	99768
Pinus monophylla	77	c	(A)8tgaagctctgagaaaatttg(T)12atggtaaagaatttgtccattagttcatctctgattcccgataaacagagaggatctgttgaatctcaggta(T)8	120	100316	100435
Pinus monophylla	78	p1	(T)11	11	101224	101234
Pinus monophylla	79	p1	(T)9	9	103471	103479
Pinus monophylla	80	p1	(T)11	11	104314	104324
Pinus monophylla	81	p1	(A)10	10	104906	104915
Pinus monophylla	82	p2	(AT)4	8	105640	105647
Pinus monophylla	83	p1	(A)8	8	105958	105965
Pinus monophylla	84	p1	(A)15	15	106101	106115
Pinus monophylla	85	p1	(A)12	12	106567	106578
Pinus monophylla	86	p4	(AAAG)3	12	106810	106821
Pinus monophylla	87	p1	(A)9	9	107079	107087
Pinus monophylla	88	c	(A)9tttgaaa(T)13	29	108265	108293
Pinus monophylla	89	p2	(AT)6	12	108623	108634
Pinus monophylla	90	p2	(TC)4	8	109014	109021
Pinus monophylla	91	p1	(T)9	9	109288	109296
Pinus monophylla	92	p1	(T)8	8	110288	110295
Pinus monophylla	93	p1	(A)8	8	111634	111641
Pinus monophylla	94	c	(T)8ag(A)8	18	113860	113877
Pinus monophylla	95	p1	(T)8	8	114494	114501
Pinus monophylla	96	p1	(A)8	8	114782	114789
Pinus monophylla	97	p1	(T)8	8	115396	115403
Pinus monophylla	98	p2	(CT)4	8	115694	115701
Pinus monophylla	99	p1	(T)11	11	115854	115864
Pinus morrisonicola	1	p1	(T)8	8	3887	3894
Pinus morrisonicola	2	p2	(TA)4	8	4048	4055
Pinus morrisonicola	3	p1	(C)9	9	6930	6938
Pinus morrisonicola	4	p1	(T)12	12	7149	7160
Pinus morrisonicola	5	p2	(GA)4	8	7833	7840
Pinus morrisonicola	6	p1	(T)8	8	9998	10005
Pinus morrisonicola	7	p4	(AATT)3	12	12291	12302
Pinus morrisonicola	8	p5	(TTCCC)3	15	13037	13051
Pinus morrisonicola	9	p1	(T)15	15	13188	13202
Pinus morrisonicola	10	c	(GA)4atagactgcgtaaaagcctataagtcat(TA)4	44	13698	13741
Pinus morrisonicola	11	c	(C)8(T)12	20	15126	15145
Pinus morrisonicola	12	p1	(A)8	8	16145	16152
Pinus morrisonicola	13	p2	(AT)4	8	18354	18361
Pinus morrisonicola	14	c	(TA)4ttggtcgtggtcgaatgtttcttaattgattggcaagtccaactccaatatcctgattgcgcgtggcaatgcatctcctatt(TA)4	98	18816	18913
Pinus morrisonicola	15	p1	(T)8	8	20883	20890
Pinus morrisonicola	16	p2	(TC)4	8	21313	21320
Pinus morrisonicola	17	c	(C)9tcaggatcggacgtgaaagtttcctctcatccggctcaagtaactat(A)8gatg(A)9	77	21499	21575
Pinus morrisonicola	18	p2	(AT)4	8	23400	23407
Pinus morrisonicola	19	p2	(TA)5	10	25398	25407
Pinus morrisonicola	20	p2	(TC)4	8	25637	25644
Pinus morrisonicola	21	p1	(A)12	12	25986	25997
Pinus morrisonicola	22	p1	(T)14	14	29329	29342
Pinus morrisonicola	23	p1	(A)12	12	29564	29575
Pinus morrisonicola	24	p2	(GA)4	8	29934	29941
Pinus morrisonicola	25	c	(A)12ggaaagg(A)10(G)8	37	30515	30551
Pinus morrisonicola	26	p1	(T)8	8	32438	32445
Pinus morrisonicola	27	p1	(A)8	8	36431	36438
Pinus morrisonicola	28	p1	(T)11	11	36691	36701
Pinus morrisonicola	29	p1	(A)11	11	39252	39262
Pinus morrisonicola	30	p1	(T)8	8	39380	39387
Pinus morrisonicola	31	p2	(CT)4	8	39559	39566
Pinus morrisonicola	32	p1	(T)9	9	40173	40181
Pinus morrisonicola	33	c*	(T)8ta(TTTA)2	18	41280	41297
Pinus morrisonicola	34	p2	(AT)4	8	41554	41561
Pinus morrisonicola	35	p2	(TC)4	8	42058	42065
Pinus morrisonicola	36	p1	(T)25	25	44884	44908
Pinus morrisonicola	37	p2	(AG)4	8	46706	46713
Pinus morrisonicola	38	p2	(TA)8	16	47897	47912
Pinus morrisonicola	39	p1	(T)15	15	48078	48092
Pinus morrisonicola	40	p1	(T)9	9	49557	49565
Pinus morrisonicola	41	p2	(CT)4	8	50062	50069
Pinus morrisonicola	42	p1	(T)11	11	50451	50461
Pinus morrisonicola	43	p1	(A)12	12	52984	52995
Pinus morrisonicola	44	p1	(T)10	10	55967	55976
Pinus morrisonicola	45	p1	(A)10	10	59244	59253
Pinus morrisonicola	46	p2	(TA)4	8	59837	59844
Pinus morrisonicola	47	p1	(A)8	8	60644	60651
Pinus morrisonicola	48	p2	(TC)4	8	61751	61758
Pinus morrisonicola	49	c	(T)8cagtgaacgcgccatgatcaattacctttctttcc(T)14	57	62017	62073
Pinus morrisonicola	50	p2	(TC)4	8	62824	62831
Pinus morrisonicola	51	p1	(T)14	14	63912	63925
Pinus morrisonicola	52	p1	(T)13	13	67622	67634
Pinus morrisonicola	53	p1	(A)11	11	69207	69217
Pinus morrisonicola	54	p1	(T)8	8	69431	69438
Pinus morrisonicola	55	p1	(T)12	12	69989	70000
Pinus morrisonicola	56	p1	(A)13	13	70465	70477
Pinus morrisonicola	57	p1	(A)9	9	71342	71350
Pinus morrisonicola	58	c	(AT)5ccatatatacagacag(AT)6	38	71502	71539
Pinus morrisonicola	59	p2	(GA)4	8	71862	71869
Pinus morrisonicola	60	p2	(CT)4	8	72972	72979
Pinus morrisonicola	61	p2	(AG)4	8	76476	76483
Pinus morrisonicola	62	c	(AT)11tcataacattgaaatggaaaagacatatacgttcaatcccattcgtaagtagatattatt(TTTGA)3	97	77155	77251
Pinus morrisonicola	63	p1	(G)9	9	77358	77366
Pinus morrisonicola	64	p1	(T)13	13	77758	77770
Pinus morrisonicola	65	c	(A)9ctatcgagggttcgaatcc(CT)4cctgttgtttttcaacaatcacatttattggtccggtccaat(A)15	93	77936	78028
Pinus morrisonicola	66	p1	(A)9	9	80703	80711
Pinus morrisonicola	67	p2	(TC)4	8	80996	81003
Pinus morrisonicola	68	p1	(T)9	9	82069	82077
Pinus morrisonicola	69	p1	(A)9	9	83953	83961
Pinus morrisonicola	70	c	(AGGT)3agagaatacctaggggcgcgagacaa(CT)4	46	87901	87946
Pinus morrisonicola	71	p2	(GA)4	8	88255	88262
Pinus morrisonicola	72	p1	(A)8	8	91674	91681
Pinus morrisonicola	73	p1	(A)8	8	94157	94164
Pinus morrisonicola	74	p1	(A)8	8	94815	94822
Pinus morrisonicola	75	p1	(A)8	8	94996	95003
Pinus morrisonicola	76	p6	(GTGATG)3	18	96123	96140
Pinus morrisonicola	77	p1	(A)8	8	98019	98026
Pinus morrisonicola	78	p2	(TA)4	8	99142	99149
Pinus morrisonicola	79	p1	(A)16	16	99556	99571
Pinus morrisonicola	80	c	(A)9tgaagctctgataaaa(T)15atgataaagaatttgtccattagttcatctctgattcccgataaacagagaggatctgttgaatctcaggta(T)8	120	99756	99875
Pinus morrisonicola	81	p1	(T)10	10	100664	100673
Pinus morrisonicola	82	p4	(ATTT)3	12	100893	100904
Pinus morrisonicola	83	p1	(T)11	11	103782	103792
Pinus morrisonicola	84	c	(CT)4cc(T)11	21	104358	104378
Pinus morrisonicola	85	p1	(A)10	10	104885	104894
Pinus morrisonicola	86	p2	(AT)4	8	105612	105619
Pinus morrisonicola	87	p1	(A)17	17	106076	106092
Pinus morrisonicola	88	p4	(AAAG)3	12	106783	106794
Pinus morrisonicola	89	p1	(A)9	9	107047	107055
Pinus morrisonicola	90	c	(A)10tttaa(T)10	25	108247	108271
Pinus morrisonicola	91	p2	(AT)4	8	108598	108605
Pinus morrisonicola	92	p2	(AT)8	16	108857	108872
Pinus morrisonicola	93	p2	(TC)4	8	109420	109427
Pinus morrisonicola	94	p1	(T)12	12	109529	109540
Pinus morrisonicola	95	p1	(T)8	8	110533	110540
Pinus morrisonicola	96	c	(T)8at(A)8	18	114078	114095
Pinus morrisonicola	97	p1	(T)8	8	114712	114719
Pinus morrisonicola	98	p1	(A)8	8	115000	115007
Pinus morrisonicola	99	p1	(T)8	8	115551	115558
Pinus morrisonicola	100	c	(CT)4cc(T)11	21	115849	115869
Pinus morrisonicola	101	p1	(T)8	8	116012	116019
Pinus nelsonii	1	p1	(A)8	8	3281	3288
Pinus nelsonii	2	p1	(T)8	8	3859	3866
Pinus nelsonii	3	p2	(TA)4	8	4033	4040
Pinus nelsonii	4	p1	(C)8	8	6877	6884
Pinus nelsonii	5	p1	(T)10	10	7095	7104
Pinus nelsonii	6	p2	(GA)4	8	7621	7628
Pinus nelsonii	7	p1	(T)8	8	9654	9661
Pinus nelsonii	8	p1	(T)8	8	11886	11893
Pinus nelsonii	9	c	(TAATG)3acgaggtgtagggatc(T)19	50	12830	12879
Pinus nelsonii	10	c	(GA)4atagactgcgtaagagcctataagtcat(TA)4	44	13374	13417
Pinus nelsonii	11	p1	(C)8	8	14822	14829
Pinus nelsonii	12	p1	(A)8	8	15829	15836
Pinus nelsonii	13	p2	(AT)4	8	18038	18045
Pinus nelsonii	14	c	(TA)4ttggtcgtgttcgaaggtttcttaattgattggcaagtccaactccaatatcctgattgcgcgtggcaatgcatctcctatt(TA)4	98	18500	18597
Pinus nelsonii	15	p1	(T)8	8	20583	20590
Pinus nelsonii	16	p2	(TC)4	8	21013	21020
Pinus nelsonii	17	p1	(C)10	10	21199	21208
Pinus nelsonii	18	p2	(AT)4	8	23089	23096
Pinus nelsonii	19	p2	(TA)5	10	25087	25096
Pinus nelsonii	20	p2	(TC)4	8	25326	25333
Pinus nelsonii	21	p1	(A)8	8	25675	25682
Pinus nelsonii	22	p1	(T)14	14	28801	28814
Pinus nelsonii	23	p1	(A)12	12	29015	29026
Pinus nelsonii	24	p2	(GA)4	8	29401	29408
Pinus nelsonii	25	c	(A)12ggaaaggaaaaaaa(G)10	36	29978	30013
Pinus nelsonii	26	p1	(T)8	8	31881	31888
Pinus nelsonii	27	p1	(T)14	14	36198	36211
Pinus nelsonii	28	p1	(A)10	10	38762	38771
Pinus nelsonii	29	p2	(CT)4	8	38991	38998
Pinus nelsonii	30	p1	(T)9	9	39605	39613
Pinus nelsonii	31	p1	(T)12	12	40748	40759
Pinus nelsonii	32	c	(T)11att(TTTA)3	26	41089	41114
Pinus nelsonii	33	p2	(AT)4	8	41371	41378
Pinus nelsonii	34	p2	(TC)4	8	41875	41882
Pinus nelsonii	35	p1	(T)11	11	44711	44721
Pinus nelsonii	36	p2	(TA)7	14	47724	47737
Pinus nelsonii	37	p5	(ACTTT)3	15	49278	49292
Pinus nelsonii	38	p2	(CT)4	8	51091	51098
Pinus nelsonii	39	p1	(T)10	10	51463	51472
Pinus nelsonii	40	p1	(A)21	21	53982	54002
Pinus nelsonii	41	p1	(T)13	13	56986	56998
Pinus nelsonii	42	p1	(T)9	9	57479	57487
Pinus nelsonii	43	p1	(A)9	9	60262	60270
Pinus nelsonii	44	p2	(TA)4	8	60855	60862
Pinus nelsonii	45	p1	(A)8	8	61660	61667
Pinus nelsonii	46	p2	(TC)4	8	62762	62769
Pinus nelsonii	47	c	(T)8cagtgaacgcgccatgatcaattacctttctttcc(T)8	51	63028	63078
Pinus nelsonii	48	p2	(TC)4	8	63829	63836
Pinus nelsonii	49	p1	(T)15	15	64922	64936
Pinus nelsonii	50	p1	(A)12	12	67389	67400
Pinus nelsonii	51	p1	(T)10	10	68802	68811
Pinus nelsonii	52	p1	(T)14	14	71252	71265
Pinus nelsonii	53	p1	(A)10	10	71730	71739
Pinus nelsonii	54	p2	(AT)19	38	72766	72803
Pinus nelsonii	55	p2	(GA)4	8	73144	73151
Pinus nelsonii	56	p2	(CT)4	8	74254	74261
Pinus nelsonii	57	p2	(AG)4	8	77763	77770
Pinus nelsonii	58	p1	(A)10	10	78047	78056
Pinus nelsonii	59	p2	(AT)6	12	78456	78467
Pinus nelsonii	60	p1	(G)11	11	78653	78663
Pinus nelsonii	61	p1	(T)8	8	79061	79068
Pinus nelsonii	62	c	(A)8ctatcgagggttcgaatcc(CT)4cctgttgtttttcaacaatcacatttattggtccggtccaat(A)13	90	79233	79322
Pinus nelsonii	63	c	(A)9tagggttccgaagattcgttgttggaacaaatatttgaaactgg(ACCGA)3	68	81997	82064
Pinus nelsonii	64	p2	(TC)4	8	82295	82302
Pinus nelsonii	65	p1	(A)9	9	85430	85438
Pinus nelsonii	66	c	(AGGT)3agagaatacctaggggcgcgagacaa(CT)4	46	89360	89405
Pinus nelsonii	67	p2	(GA)4	8	89714	89721
Pinus nelsonii	68	p1	(A)8	8	93127	93134
Pinus nelsonii	69	p2	(AT)4	8	94838	94845
Pinus nelsonii	70	c	(TTCATA)3gaaag(A)8	31	95581	95611
Pinus nelsonii	71	p1	(A)8	8	96269	96276
Pinus nelsonii	72	p1	(A)8	8	99208	99215
Pinus nelsonii	73	p2	(TA)4	8	100550	100557
Pinus nelsonii	74	c	(A)11tgaagctctgagaaaatttgtttttttatggtaaaaaatttgtccattagttcatctctgattcccgataaacagagaggatctgttgaatctcaggta(T)8	118	101129	101246
Pinus nelsonii	75	p1	(T)9	9	102035	102043
Pinus nelsonii	76	p1	(T)9	9	104265	104273
Pinus nelsonii	77	p4	(AAAG)3	12	106847	106858
Pinus nelsonii	78	p1	(A)8	8	107116	107123
Pinus nelsonii	79	c	(A)11tttta(T)9	25	108314	108338
Pinus nelsonii	80	p2	(AT)4	8	108677	108684
Pinus nelsonii	81	p2	(AT)7	14	109012	109025
Pinus nelsonii	82	p2	(TC)4	8	109399	109406
Pinus nelsonii	83	p1	(T)12	12	109678	109689
Pinus nelsonii	84	p1	(T)8	8	110681	110688
Pinus nelsonii	85	c	(T)8ag(A)8	18	114214	114231
Pinus nelsonii	86	p1	(T)8	8	114854	114861
Pinus nelsonii	87	p1	(A)8	8	115145	115152
Pinus nelsonii	88	p1	(T)8	8	115759	115766
Pinus nelsonii	89	p2	(CT)4	8	116057	116064
Pinus nelsonii	90	p1	(T)8	8	116217	116224
Pinus oocarpa	1	p1	(T)12	12	1375	1386
Pinus oocarpa	2	p1	(T)8	8	4018	4025
Pinus oocarpa	3	p2	(GA)4	8	7973	7980
Pinus oocarpa	4	p1	(A)9	9	9523	9531
Pinus oocarpa	5	c	(A)8ggggaagag(A)9ggggggaagag(A)10	47	9942	9988
Pinus oocarpa	6	p1	(T)8	8	10173	10180
Pinus oocarpa	7	p2	(GA)4	8	13898	13905
Pinus oocarpa	8	c	(C)9(T)8a(T)10	28	15324	15351
Pinus oocarpa	9	p1	(A)8	8	16336	16343
Pinus oocarpa	10	p2	(AT)4	8	18575	18582
Pinus oocarpa	11	c	(TA)4ttggttgtgttcgaaggtttattaattgattggcaagtccaactccaatatcctgattgcgcgtggcaatgcatctcctatt(TA)4	98	19037	19134
Pinus oocarpa	12	c	(TC)4tttaaatgttccagaaccccgaggaaagaggtaataaggacgagcagagaggtaatgaggaataa(TC)4	81	21534	21614
Pinus oocarpa	13	c	(C)8ttcaggatcggacgtgaaagtttcctctcatccggctcaagtaact(A)10	64	21720	21783
Pinus oocarpa	14	p2	(AT)4	8	23618	23625
Pinus oocarpa	15	p2	(TA)5	10	25613	25622
Pinus oocarpa	16	p2	(TC)4	8	25852	25859
Pinus oocarpa	17	p1	(A)9	9	26201	26209
Pinus oocarpa	18	p1	(A)14	14	27659	27672
Pinus oocarpa	19	p1	(T)8	8	29407	29414
Pinus oocarpa	20	p1	(A)8	8	29531	29538
Pinus oocarpa	21	p1	(A)8	8	29645	29652
Pinus oocarpa	22	c	(A)8tgcccgttggtgttccaaaagtgcctttccgagcccctggagatgaagatgcaacttgggtcgacttatacaaccgactttatc(GA)4	100	29919	30018
Pinus oocarpa	23	p1	(A)8	8	30591	30598
Pinus oocarpa	24	p1	(T)8	8	32562	32569
Pinus oocarpa	25	p2	(AT)4	8	33289	33296
Pinus oocarpa	26	p1	(T)8	8	36873	36880
Pinus oocarpa	27	p1	(T)8	8	37891	37898
Pinus oocarpa	28	p1	(T)9	9	39912	39920
Pinus oocarpa	29	p2	(AT)4	8	40437	40444
Pinus oocarpa	30	p2	(TA)5	10	40560	40569
Pinus oocarpa	31	c	(T)9aataagatctcgatgagttcaacaatgagttctatattacaatatagagatccatta(T)8	74	41040	41113
Pinus oocarpa	32	p4	(TTTA)3	12	41360	41371
Pinus oocarpa	33	c	(AT)4aacaactttttctccttctgatgaatatataatgcagaagctattttagccatttgcattaaactaaaacttccttcttgcatacgtgctcctccggaag(CA)4	116	41635	41750
Pinus oocarpa	34	p2	(TC)4	8	42139	42146
Pinus oocarpa	35	p1	(T)9	9	44982	44990
Pinus oocarpa	36	p2	(AG)4	8	46781	46788
Pinus oocarpa	37	c	(TA)4tcccctcatagtccgtccctatgacttggccttgaaaagtctttcagatcatatcaatctcatgtccttatcgagatc(GATG)3ggaacgttggaccagagcaggcatattagtattttggatcgatcgagattgatccgataccagatgatcaaacctataaactatttta(T)10	196	47990	48185
Pinus oocarpa	38	p1	(A)8	8	49962	49969
Pinus oocarpa	39	c	(A)8ttccttgataaagggaaagaacaacctagaatttctaaaactagaatggatagaatcctttct(TC)4ggaaataga(AG)4	96	50694	50789
Pinus oocarpa	40	p4	(TCTA)3	12	50962	50973
Pinus oocarpa	41	c	(CT)4ccgttcgtccactattgatcctaaaaacgaataaccccgaatctttctacggaaaagacctattaacctagatacttcctattttgacc(T)8	105	51737	51841
Pinus oocarpa	42	p1	(A)8	8	54567	54574
Pinus oocarpa	43	p1	(T)8	8	55254	55261
Pinus oocarpa	44	p1	(A)8	8	62233	62240
Pinus oocarpa	45	c	(T)8cagtgaacgtgccatgatcaattacctttctttcc(T)8	51	63606	63656
Pinus oocarpa	46	p2	(TC)4	8	64407	64414
Pinus oocarpa	47	p1	(A)12	12	67953	67964
Pinus oocarpa	48	p2	(TC)4	8	68345	68352
Pinus oocarpa	49	p1	(T)8	8	70158	70165
Pinus oocarpa	50	p1	(C)8	8	70558	70565
Pinus oocarpa	51	p1	(T)11	11	71902	71912
Pinus oocarpa	52	p2	(AT)6	12	73421	73432
Pinus oocarpa	53	p2	(AG)4	8	78392	78399
Pinus oocarpa	54	p2	(AT)6	12	79093	79104
Pinus oocarpa	55	c	(T)9ccattccagatgatgaaaaatcatc(AT)4	42	79670	79711
Pinus oocarpa	56	c	(CT)4ccttttgtttttcaacaattgcatttaccgatccaat(A)11	56	79871	79926
Pinus oocarpa	57	p1	(A)10	10	82600	82609
Pinus oocarpa	58	c	(AT)4tccattaaatattttttattcattctcgtcttgaaccttctgcaatgcaacaaaatgaaaaggagtatttctat(TC)4	90	82812	82901
Pinus oocarpa	59	p1	(A)8	8	85972	85979
Pinus oocarpa	60	p1	(T)10	10	87239	87248
Pinus oocarpa	61	c	(AGGT)3agagaatacctaggggcgcgagacaa(CT)4	46	89916	89961
Pinus oocarpa	62	p2	(GA)4	8	90270	90277
Pinus oocarpa	63	p1	(A)8	8	91635	91642
Pinus oocarpa	64	p1	(A)8	8	93676	93683
Pinus oocarpa	65	p1	(A)9	9	94381	94389
Pinus oocarpa	66	p1	(A)8	8	94944	94951
Pinus oocarpa	67	c	(AT)5cagtactcttgttaaataagataacaaacagata(AT)5	54	95247	95300
Pinus oocarpa	68	p1	(A)8	8	96436	96443
Pinus oocarpa	69	p2	(AT)4	8	98932	98939
Pinus oocarpa	70	p1	(A)11	11	100328	100338
Pinus oocarpa	71	p1	(A)9	9	101119	101127
Pinus oocarpa	72	p1	(A)9	9	101374	101382
Pinus oocarpa	73	p1	(T)8	8	102938	102945
Pinus oocarpa	74	p2	(AT)5	10	103458	103467
Pinus oocarpa	75	p2	(TA)4	8	104288	104295
Pinus oocarpa	76	p1	(G)10	10	104622	104631
Pinus oocarpa	77	p1	(A)11	11	105311	105321
Pinus oocarpa	78	p2	(TC)4	8	105556	105563
Pinus oocarpa	79	p1	(T)8	8	107333	107340
Pinus oocarpa	80	p1	(A)8	8	108038	108045
Pinus oocarpa	81	p1	(T)11	11	108435	108445
Pinus oocarpa	82	p1	(A)11	11	109318	109328
Pinus oocarpa	83	c	(AT)4ctccctcaacataggtcatcgaaatgatcttggacaaccccaac(A)8	60	109999	110058
Pinus oocarpa	84	p1	(A)9	9	110473	110481
Pinus oocarpa	85	p1	(A)8	8	110933	110940
Pinus oocarpa	86	p1	(A)9	9	111433	111441
Pinus oocarpa	87	c	(A)9ttttatgatgaacctatatgaccaatcgtatatcaatactcgaatacgctatctctaacatatgttcattcatagatcaggatatttttc(AT)5	109	112747	112855
Pinus oocarpa	88	p1	(A)8	8	113341	113348
Pinus oocarpa	89	c	(TCTTCC)4tcttcgtag(A)8	41	116097	116137
Pinus oocarpa	90	p1	(A)9	9	116497	116505
Pinus oocarpa	91	c	(T)9attttgaaaaaccttttggataagttgaaatcttcaatgggctttttagtagcactaggaccacccatacatggttcatctattggcaatatgt(A)8	111	118781	118891
Pinus oocarpa	92	c	(C)8ttacctctccc(T)9	28	119786	119813
Pinus oocarpa	93	p1	(T)8	8	119958	119965
Pinus parviflora	1	p1	(T)8	8	3588	3595
Pinus parviflora	2	p1	(T)8	8	4081	4088
Pinus parviflora	3	p2	(TA)4	8	4242	4249
Pinus parviflora	4	p1	(C)9	9	7161	7169
Pinus parviflora	5	p1	(T)10	10	7380	7389
Pinus parviflora	6	p2	(GA)4	8	8062	8069
Pinus parviflora	7	p1	(T)8	8	10251	10258
Pinus parviflora	8	p4	(AATT)3	12	12582	12593
Pinus parviflora	9	p5	(TTCCC)3	15	13328	13342
Pinus parviflora	10	p1	(T)18	18	13479	13496
Pinus parviflora	11	c	(GA)4atagactgcgtaaaagcctataagtcat(TA)4	44	13992	14035
Pinus parviflora	12	c	(C)21(T)9	30	15430	15459
Pinus parviflora	13	p1	(A)8	8	16488	16495
Pinus parviflora	14	p2	(AT)4	8	18733	18740
Pinus parviflora	15	c	(TA)4ttggtcgtggtcgaatgtttcttaattgattggcaagtccaactccaatatcctgattgcgcgtggcaatgcatctcctatt(TA)4	98	19195	19292
Pinus parviflora	16	p1	(T)8	8	21262	21269
Pinus parviflora	17	p2	(TC)4	8	21692	21699
Pinus parviflora	18	c	(C)8tcaggatcggacgtgaaagtttcctctcatccggctcaagtaactat(A)9gatg(A)8	76	21878	21953
Pinus parviflora	19	p2	(AT)4	8	23778	23785
Pinus parviflora	20	p2	(TA)5	10	25776	25785
Pinus parviflora	21	p2	(TC)4	8	26015	26022
Pinus parviflora	22	p1	(A)9	9	26364	26372
Pinus parviflora	23	p1	(T)14	14	29297	29310
Pinus parviflora	24	p1	(A)11	11	29613	29623
Pinus parviflora	25	p2	(GA)4	8	29982	29989
Pinus parviflora	26	c	(A)11ggaaagg(A)9(G)10	37	30562	30598
Pinus parviflora	27	p1	(T)8	8	32485	32492
Pinus parviflora	28	p1	(A)8	8	36528	36535
Pinus parviflora	29	p1	(T)15	15	36788	36802
Pinus parviflora	30	p1	(A)13	13	39411	39423
Pinus parviflora	31	p1	(T)8	8	39541	39548
Pinus parviflora	32	p2	(CT)4	8	39720	39727
Pinus parviflora	33	p1	(T)9	9	40326	40334
Pinus parviflora	34	c*	(T)8ta(TTTA)2	18	41498	41515
Pinus parviflora	35	c*	(T)8ta(TTTA)2	18	41827	41844
Pinus parviflora	36	p2	(AT)4	8	42101	42108
Pinus parviflora	37	p2	(TC)4	8	42605	42612
Pinus parviflora	38	p1	(T)24	24	45473	45496
Pinus parviflora	39	p2	(AG)4	8	47294	47301
Pinus parviflora	40	p2	(TA)7	14	48485	48498
Pinus parviflora	41	p1	(T)14	14	48664	48677
Pinus parviflora	42	p1	(T)9	9	51046	51054
Pinus parviflora	43	p1	(T)9	9	51870	51878
Pinus parviflora	44	p2	(CT)4	8	52367	52374
Pinus parviflora	45	p1	(T)13	13	52723	52735
Pinus parviflora	46	p1	(A)15	15	55258	55272
Pinus parviflora	47	p1	(T)9	9	58244	58252
Pinus parviflora	48	p1	(A)12	12	61521	61532
Pinus parviflora	49	p2	(TA)4	8	62116	62123
Pinus parviflora	50	p1	(A)8	8	62923	62930
Pinus parviflora	51	p2	(TC)4	8	64030	64037
Pinus parviflora	52	c	(T)8cagtgaacgcgccatgatcaattacctttctttcc(T)16	59	64296	64354
Pinus parviflora	53	p2	(TC)4	8	65105	65112
Pinus parviflora	54	p1	(T)14	14	66193	66206
Pinus parviflora	55	p1	(T)11	11	70098	70108
Pinus parviflora	56	p1	(A)10	10	71829	71838
Pinus parviflora	57	p1	(T)8	8	72052	72059
Pinus parviflora	58	p1	(T)10	10	72610	72619
Pinus parviflora	59	p1	(A)11	11	73084	73094
Pinus parviflora	60	p1	(A)9	9	73959	73967
Pinus parviflora	61	c	(AT)5ccatatatacagacag(AT)6	38	74119	74156
Pinus parviflora	62	p2	(GA)4	8	74479	74486
Pinus parviflora	63	p2	(CT)4	8	75589	75596
Pinus parviflora	64	p2	(AG)4	8	79093	79100
Pinus parviflora	65	c	(AT)7tcataacattgaaatggaaaagacatatatgttcaatcccattcgtaagtagatattatt(TTTGA)3	89	79772	79860
Pinus parviflora	66	p1	(G)9	9	79967	79975
Pinus parviflora	67	p1	(T)15	15	80367	80381
Pinus parviflora	68	c	(A)9ctatcgagggttcgaatcc(CT)4cctgttgtttttcaacaatcacatttattggtccggtccaat(A)14	92	80547	80638
Pinus parviflora	69	p1	(A)9	9	83313	83321
Pinus parviflora	70	p2	(TC)4	8	83606	83613
Pinus parviflora	71	p1	(T)9	9	84674	84682
Pinus parviflora	72	p1	(T)9	9	84832	84840
Pinus parviflora	73	p1	(A)9	9	86716	86724
Pinus parviflora	74	c	(AGGT)3agagaatacctaggggcgcgagacaa(CT)4	46	90664	90709
Pinus parviflora	75	p2	(GA)4	8	91018	91025
Pinus parviflora	76	p1	(A)8	8	94437	94444
Pinus parviflora	77	c	(A)8ggaccgctctgcggctatggctaaaaaggaccgttctgtggcagaggacgaggaccgctcagaggacgaggaccgctctgtgcctagagagc(A)8	108	96989	97096
Pinus parviflora	78	p1	(A)8	8	97270	97277
Pinus parviflora	79	p6	(GTGATG)4	24	98359	98382
Pinus parviflora	80	p1	(A)8	8	100146	100153
Pinus parviflora	81	p2	(TA)4	8	101330	101337
Pinus parviflora	82	p1	(A)13	13	101744	101756
Pinus parviflora	83	c	(A)9tgaagctctgataaaaa(T)18atgataaagaatttgtccattagttcatctctgattcccgataaacagagaggatctgttgaatctcaggta(T)8	124	102053	102176
Pinus parviflora	84	p1	(T)10	10	102965	102974
Pinus parviflora	85	p5	(GGACA)3	15	103606	103620
Pinus parviflora	86	p1	(T)10	10	104431	104440
Pinus parviflora	87	p2	(AG)4	8	104613	104620
Pinus parviflora	88	p1	(T)11	11	108238	108248
Pinus parviflora	89	p1	(A)9	9	109163	109171
Pinus parviflora	90	p2	(AT)4	8	109889	109896
Pinus parviflora	91	p1	(A)18	18	110353	110370
Pinus parviflora	92	p4	(AAAG)3	12	111061	111072
Pinus parviflora	93	p1	(A)9	9	111325	111333
Pinus parviflora	94	p2	(AT)4	8	112432	112439
Pinus parviflora	95	p2	(AT)6	12	112691	112702
Pinus parviflora	96	p1	(T)10	10	113321	113330
Pinus parviflora	97	p1	(T)8	8	114323	114330
Pinus parviflora	98	c	(T)8at(A)8	18	117924	117941
Pinus parviflora	99	p1	(T)8	8	118558	118565
Pinus parviflora	100	p1	(A)8	8	118846	118853
Pinus parviflora	101	p1	(T)8	8	119473	119480
Pinus parviflora	102	c	(CT)4cc(T)14	24	119771	119794
Pinus parviflora	103	p1	(T)8	8	119937	119944
Pinus pinceana	1	p1	(A)8	8	3232	3239
Pinus pinceana	2	p1	(T)8	8	3810	3817
Pinus pinceana	3	p2	(AT)4	8	3967	3974
Pinus pinceana	4	p1	(C)9	9	6860	6868
Pinus pinceana	5	p1	(T)9	9	7142	7150
Pinus pinceana	6	c	(TTCCG)3tagaaagattcggggttatttgttttcaggatcaatagtgtacgaacg(GA)4	71	7702	7772
Pinus pinceana	7	p1	(T)8	8	9766	9773
Pinus pinceana	8	p1	(T)9	9	11990	11998
Pinus pinceana	9	p1	(T)14	14	12936	12949
Pinus pinceana	10	c	(GA)4atagactgcgtaagagcctataagtcat(TA)5	46	13461	13506
Pinus pinceana	11	c	(C)8(T)9	17	14703	14719
Pinus pinceana	12	p1	(T)8	8	15066	15073
Pinus pinceana	13	p1	(A)8	8	15719	15726
Pinus pinceana	14	p2	(AT)4	8	17928	17935
Pinus pinceana	15	c	(TA)4ttggtcgtgttcgaaggtttcttaattgattggcaagtccaactccaatatcctgattgcgcgtggcaatgcatctcctatt(TA)4	98	18390	18487
Pinus pinceana	16	p1	(T)8	8	20465	20472
Pinus pinceana	17	p2	(TC)4	8	20895	20902
Pinus pinceana	18	p1	(C)9	9	21081	21089
Pinus pinceana	19	p2	(AT)4	8	22980	22987
Pinus pinceana	20	p2	(TA)5	10	24978	24987
Pinus pinceana	21	p2	(TC)4	8	25217	25224
Pinus pinceana	22	p1	(A)9	9	25566	25574
Pinus pinceana	23	p1	(T)11	11	26802	26812
Pinus pinceana	24	p1	(T)20	20	28541	28560
Pinus pinceana	25	p2	(GA)4	8	29005	29012
Pinus pinceana	26	p1	(A)9	9	29585	29593
Pinus pinceana	27	p1	(T)8	8	31555	31562
Pinus pinceana	28	p5	(AATGA)3	15	32359	32373
Pinus pinceana	29	p1	(T)9	9	35835	35843
Pinus pinceana	30	p1	(A)10	10	38247	38256
Pinus pinceana	31	p1	(T)9	9	38374	38382
Pinus pinceana	32	p2	(CT)4	8	38555	38562
Pinus pinceana	33	p1	(T)9	9	39164	39172
Pinus pinceana	34	c	(T)10ctt(TTTA)3	25	40280	40304
Pinus pinceana	35	p2	(AT)4	8	40561	40568
Pinus pinceana	36	p2	(TC)4	8	41059	41066
Pinus pinceana	37	p2	(AT)4	8	41724	41731
Pinus pinceana	38	p1	(T)11	11	43885	43895
Pinus pinceana	39	p2	(AG)4	8	45688	45695
Pinus pinceana	40	p2	(TA)5	10	46880	46889
Pinus pinceana	41	p1	(T)15	15	47055	47069
Pinus pinceana	42	p1	(A)8	8	48861	48868
Pinus pinceana	43	c	(CT)4ccgttcgtacactattgatcctgaaaacaaataaccccgaatctttct(ACGGA)3	71	50467	50537
Pinus pinceana	44	p1	(T)9	9	50878	50886
Pinus pinceana	45	p1	(A)16	16	53396	53411
Pinus pinceana	46	p1	(T)10	10	56425	56434
Pinus pinceana	47	p1	(T)9	9	56902	56910
Pinus pinceana	48	p1	(A)10	10	59685	59694
Pinus pinceana	49	p2	(TA)4	8	60278	60285
Pinus pinceana	50	p1	(A)8	8	61083	61090
Pinus pinceana	51	p2	(TC)4	8	62190	62197
Pinus pinceana	52	c	(T)8cagtgaacgcgccatgatcaattacctttctttcc(T)8	51	62456	62506
Pinus pinceana	53	p2	(TC)4	8	63257	63264
Pinus pinceana	54	p1	(T)16	16	64350	64365
Pinus pinceana	55	p1	(A)15	15	66802	66816
Pinus pinceana	56	p1	(T)11	11	68208	68218
Pinus pinceana	57	p1	(T)8	8	70696	70703
Pinus pinceana	58	p1	(A)10	10	71173	71182
Pinus pinceana	59	p1	(A)9	9	71998	72006
Pinus pinceana	60	c	(AT)5ctg(TA)7	27	72205	72231
Pinus pinceana	61	p2	(GA)4	8	72578	72585
Pinus pinceana	62	p2	(CT)4	8	73688	73695
Pinus pinceana	63	p2	(AG)4	8	77192	77199
Pinus pinceana	64	c	(AT)7tcataacattgaaatggaaaagacatatatgttcaatcccattcgtaagtagataccatt(TTTGA)3	89	77877	77965
Pinus pinceana	65	p1	(G)16	16	78071	78086
Pinus pinceana	66	p1	(T)8	8	78479	78486
Pinus pinceana	67	c	(A)9ctatcgagggttcgaatcc(CT)4cctgttgtttttcaacaatcacatttattggtccggtccaat(A)11	89	78651	78739
Pinus pinceana	68	c	(A)9ttgggttccgaagattcgttgttggaacaaatatttgaaactgg(ACCGA)3	68	81414	81481
Pinus pinceana	69	p2	(TC)4	8	81712	81719
Pinus pinceana	70	p1	(A)10	10	84592	84601
Pinus pinceana	71	c	(AGGT)3agagaatacctaggggcgcgagacaa(CT)4	46	88513	88558
Pinus pinceana	72	p2	(GA)4	8	88867	88874
Pinus pinceana	73	p1	(A)8	8	92300	92307
Pinus pinceana	74	p2	(AT)4	8	94032	94039
Pinus pinceana	75	p1	(A)8	8	94780	94787
Pinus pinceana	76	p1	(A)8	8	95175	95182
Pinus pinceana	77	p1	(A)8	8	96842	96849
Pinus pinceana	78	p1	(A)8	8	98111	98118
Pinus pinceana	79	p2	(TA)4	8	98692	98699
Pinus pinceana	80	c	(A)13tgaagctctgagaaaatttg(T)12atggtaaagaatttgtccattagttcatctctgattcccgataaacagagaggatctgttgaatctcaggta(T)8	125	99238	99362
Pinus pinceana	81	p1	(T)13	13	100151	100163
Pinus pinceana	82	p1	(T)8	8	102349	102356
Pinus pinceana	83	p1	(T)11	11	103188	103198
Pinus pinceana	84	p1	(A)8	8	103780	103787
Pinus pinceana	85	p2	(AT)4	8	104508	104515
Pinus pinceana	86	p1	(A)9	9	104826	104834
Pinus pinceana	87	p1	(A)11	11	104970	104980
Pinus pinceana	88	p1	(A)10	10	105432	105441
Pinus pinceana	89	p4	(AAAG)3	12	105673	105684
Pinus pinceana	90	p1	(A)9	9	105942	105950
Pinus pinceana	91	p1	(T)14	14	107154	107167
Pinus pinceana	92	p2	(AT)15	30	107497	107526
Pinus pinceana	93	p1	(T)9	9	108180	108188
Pinus pinceana	94	p1	(T)8	8	109175	109182
Pinus pinceana	95	p1	(A)8	8	112401	112408
Pinus pinceana	96	p1	(T)8	8	113015	113022
Pinus pinceana	97	p2	(CT)4	8	113313	113320
Pinus pinceana	98	p1	(T)9	9	113473	113481
Pinus pinea	1	p1	(T)11	11	1291	1301
Pinus pinea	2	p1	(T)8	8	3939	3946
Pinus pinea	3	c	(A)9gtctctaggttaatgggccttttccgttccgtagaaagattcggggttattcgttttcaggatcaatagtggacgaacg(GA)4	96	7804	7899
Pinus pinea	4	p1	(A)8	8	9406	9413
Pinus pinea	5	p1	(A)11	11	9839	9849
Pinus pinea	6	p1	(T)8	8	10029	10036
Pinus pinea	7	p1	(T)12	12	13241	13252
Pinus pinea	8	p2	(GA)4	8	13759	13766
Pinus pinea	9	p6	(ATATCC)3	18	14934	14951
Pinus pinea	10	c	(C)9(T)12	21	15181	15201
Pinus pinea	11	p1	(A)8	8	16188	16195
Pinus pinea	12	p2	(AT)4	8	18439	18446
Pinus pinea	13	c	(TA)4ttggttgtgttcgaaggtttattaattgattggcaagtccaactccaatatcctgattgcgcgtggcaatgcatctcctatt(TA)4catcgtctgctagcacacggccaatcagtatttgtgttcgtacaacaatttcatttctg(TC)5	167	18901	19067
Pinus pinea	14	c	(TC)4tttaaatgttccagaaccccgaggaaagaggtaataaggacgagcagagaggtaatgaggaataa(TC)4	81	21398	21478
Pinus pinea	15	p1	(A)10	10	21637	21646
Pinus pinea	16	p2	(AT)4	8	23477	23484
Pinus pinea	17	p2	(TA)5	10	25475	25484
Pinus pinea	18	p2	(TC)4	8	25714	25721
Pinus pinea	19	p1	(A)10	10	26060	26069
Pinus pinea	20	p1	(A)8	8	27532	27539
Pinus pinea	21	p1	(T)9	9	29023	29031
Pinus pinea	22	p2	(GA)4	8	29624	29631
Pinus pinea	23	p1	(A)9	9	30211	30219
Pinus pinea	24	p1	(T)8	8	32178	32185
Pinus pinea	25	p1	(T)8	8	32659	32666
Pinus pinea	26	p2	(AT)4	8	32909	32916
Pinus pinea	27	c	(T)8gcttacaaaataaaagaggaggaaaaacaccttttattcattttctctcattaggaacaaaccctatcaaaagttttatagg(T)9	99	36358	36456
Pinus pinea	28	p1	(T)8	8	37463	37470
Pinus pinea	29	p1	(T)9	9	39799	39807
Pinus pinea	30	p1	(T)17	17	40931	40947
Pinus pinea	31	p1	(T)11	11	41246	41256
Pinus pinea	32	p2	(AT)4	8	41535	41542
Pinus pinea	33	p2	(TC)4	8	42039	42046
Pinus pinea	34	p1	(A)8	8	42636	42643
Pinus pinea	35	p1	(T)9	9	44866	44874
Pinus pinea	36	p2	(AG)4	8	46665	46672
Pinus pinea	37	p2	(TA)4	8	47862	47869
Pinus pinea	38	p1	(T)9	9	48041	48049
Pinus pinea	39	p4	(GAAA)3	12	48637	48648
Pinus pinea	40	c	(A)8ttccttgataaagagaaagaacaacctagaatttataaaactagaatggatagaatcctttct(TC)4ttctatttcc(GA)4	97	50530	50626
Pinus pinea	41	p2	(CT)4	8	51536	51543
Pinus pinea	42	c	(T)8catcaaaaattatatctgacttagtccataaattgcaaaggtatcgttcatgaacgaatggaaggattagaatatctcgtttctttcctc(T)8	106	51772	51877
Pinus pinea	43	p1	(A)8	8	54385	54392
Pinus pinea	44	p1	(A)8	8	62019	62026
Pinus pinea	45	c	(T)8cagtgaacgtgccatgatcaattacctttatttcc(T)9	52	63392	63443
Pinus pinea	46	p2	(TC)4	8	64194	64201
Pinus pinea	47	p1	(A)12	12	67705	67716
Pinus pinea	48	p2	(TC)4	8	68097	68104
Pinus pinea	49	p5	(AATGA)3	15	68994	69008
Pinus pinea	50	p1	(T)8	8	69879	69886
Pinus pinea	51	p4	(ATAG)3	12	70037	70048
Pinus pinea	52	p1	(C)9	9	70282	70290
Pinus pinea	53	p1	(T)10	10	71629	71638
Pinus pinea	54	c	(AT)6ccatatatacagatatatttatttatccctctagaaacggtgtaataatcaccgttgcttttaaaattac(A)8	90	73126	73215
Pinus pinea	55	c	(TC)4gtaagttcactaattgctattggcaggtttcttattatttaagtcccgtccaaaaggg(GA)4	74	73363	73436
Pinus pinea	56	p2	(CT)4	8	74612	74619
Pinus pinea	57	p2	(AG)4	8	78111	78118
Pinus pinea	58	p2	(AT)6	12	78813	78824
Pinus pinea	59	p1	(T)9	9	79386	79394
Pinus pinea	60	c	(CT)4ccttttgtttttcaacaattgcatttaccggtccaat(A)9	54	79582	79635
Pinus pinea	61	p1	(A)12	12	82310	82321
Pinus pinea	62	p2	(AT)4	8	82460	82467
Pinus pinea	63	p1	(T)11	11	86883	86893
Pinus pinea	64	c	(AGGT)3agagaatacctaggggcgcgagacaa(CT)4	46	89559	89604
Pinus pinea	65	p2	(GA)4	8	89913	89920
[truncated: 1,207 more rows]

## Sheet: Repeats Summary
Table S2. Simple sequence repeats(SSRs) in the chloroplast genomes of 33 Pinus species.
ID	c	p1	p2	p3	p4	p5	p6	Total
Pinus aristata	12	54	31	0	2	0	1	100
Pinus armandii	14	55	28	0	3	1	1	102
Pinus bungeana	15	57	26	0	1	1	0	100
Pinus contorta	20	44	24	0	3	0	0	91
Pinus crassicorticea	17	47	21	0	4	2	1	92
Pinus densiflora	16	51	24	0	3	0	0	94
Pinus elliottii	21	48	20	0	2	0	0	91
Pinus gerardiana	13	55	26	0	2	1	0	97
Pinus greggii	23	49	19	0	3	0	0	94
Pinus jaliscana	22	48	21	0	2	0	0	93
Pinus koraiensis	14	55	28	0	3	1	1	102
Pinus krempfii	14	54	27	0	5	0	1	101
Pinus lambertiana	14	56	25	0	3	1	1	100
Pinus massoniana	17	47	21	0	4	2	1	92
Pinus monophylla	11	57	27	1	1	0	2	99
Pinus morrisonicola	16	53	27	0	3	1	1	101
Pinus nelsonii	13	46	29	0	1	1	0	90
Pinus oocarpa	22	48	21	0	2	0	0	93
Pinus parviflora	16	55	27	0	2	2	1	103
Pinus pinceana	13	57	26	0	1	1	0	98
Pinus pinea	16	47	27	0	2	1	2	95
Pinus pumila	16	53	27	0	4	1	0	101
Pinus sibirica	16	55	27	0	3	1	1	103
Pinus squamata	16	54	28	0	3	1	1	103
Pinus strobus	16	53	26	0	2	1	1	99
Pinus sylvestris	18	51	25	0	3	0	0	97
Pinus tabuliformis	17	51	22	0	5	1	0	96
Pinus taeda	22	47	23	0	2	0	0	94
Pinus taiwanensis	17	53	22	0	5	1	0	98
Pinus teocote	22	48	21	0	2	0	0	93
Pinus thunbergii	17	54	22	0	4	0	0	97
Pinus wangii	15	54	27	0	2	1	1	100
Pinus yunnanensis	17	52	22	0	5	0	0	96
	548	1708	817	1	92	22	17	3205
