# Supplementary material for: Insights into phylogenetic relationships in Pinus inferred from a comparative analysis of complete chloroplast genomes
Source: BMC Genomics. 2023 Jun 22;24:346. doi: 10.1186/s12864-023-09439-6 (PMC10286357; doi:10.1186/s12864-023-09439-6)
Supplement: Supplementary file 3 — Supplementary Material 3 [file 12864_2023_9439_MOESM3_ESM.xlsx]

## Sheet: Sheet1
Table S3. The number of complement, forward, palindromic, reverse and tandem long repeats in 33 chloroplast genomes of Pinus species.
ID	Tandem	Forward	Palindromic	Complement	Reverse	Total
Pinus aristata	38	73	42	0	0	153
Pinus armandii	27	248	31	0	1	307
Pinus bungeana	32	97	24	0	0	153
Pinus contorta	28	119	30	0	0	177
Pinus crassicorticea	26	37	29	0	0	92
Pinus densiflora	33	49	25	0	0	107
Pinus elliottii	23	54	22	0	0	99
Pinus gerardiana	18	39	25	0	0	82
Pinus greggii	32	58	21	0	0	111
Pinus jaliscana	34	93	22	0	0	149
Pinus koraiensis	26	248	32	0	1	307
Pinus krempfii	24	213	24	0	0	261
Pinus lambertiana	24	226	25	0	6	281
Pinus massoniana	26	38	28	0	0	92
Pinus monophylla	33	114	34	10	10	201
Pinus morrisonicola	29	161	23	1	1	215
Pinus nelsonii	32	134	42	9	17	234
Pinus oocarpa	32	90	23	0	0	145
Pinus parviflora	51	90	23	0	0	164
Pinus pinceana	23	87	25	1	2	138
Pinus pinea	26	40	21	0	1	88
Pinus pumila	26	249	25	0	0	300
Pinus sibirica	23	143	24	0	0	190
Pinus squamata	28	213	28	0	1	270
Pinus strobus	36	142	21	0	1	200
Pinus sylvestris	31	40	25	0	1	97
Pinus tabuliformis	26	30	30	0	0	86
Pinus taeda	28	132	21	0	0	181
Pinus taiwanensis	28	38	27	0	0	93
Pinus teocote	28	55	21	0	0	104
Pinus thunbergii	31	31	25	0	0	87
Pinus wangii	32	118	34	0	1	185
Pinus yunnanensis	31	32	24	0	0	87
Total	965	3531	876	21	43	5436
